# Supplementary material for: Impacts of temperature on recombination rate and meiotic success in thermotolerant and cold-tolerant yeast species
Source: Heredity (Edinb). 2025 Jul 26;134(8):473–84. doi: 10.1038/s41437-025-00778-6 (PMC12316985; doi:10.1038/s41437-025-00778-6)
Supplement: Supplementary file 2 — Supplementary Tables [file 41437_2025_778_MOESM2_ESM.xlsx]

## Sheet: S1. Strain Information
	Species	yCSH Strain #	Fluorescent Strain Marker Location	Non-Fluorescent Strain	Genotype	Source
Fluorescent Marker Strains	S. cerevisiae	946	I - R2C3Y4	-	SK1, Mat alpha URA+ NatMX+ kanMX+	Raffoux X, Bourge M, Dumas F, Martin OC, Falque M. High-throughput measurement of recombination rates and genetic interference in Saccharomyces cerevisiae. Yeast. 2018 Jun;35(6):431-442. doi: 10.1002/yea.3315. Epub 2018 Apr 30. PMID: 29577404.
	S. cerevisiae	947	VI - C1Y2R3	-	SK1, Mat alpha URA+ NatMX+ kanMX+	Raffoux X, Bourge M, Dumas F, Martin OC, Falque M. High-throughput measurement of recombination rates and genetic interference in Saccharomyces cerevisiae. Yeast. 2018 Jun;35(6):431-442. doi: 10.1002/yea.3315. Epub 2018 Apr 30. PMID: 29577404.
	S. cerevisiae	948	VI - R3Y4C5	-	SK1, Mat alpha URA+ NatMX+ kanMX+	Raffoux X, Bourge M, Dumas F, Martin OC, Falque M. High-throughput measurement of recombination rates and genetic interference in Saccharomyces cerevisiae. Yeast. 2018 Jun;35(6):431-442. doi: 10.1002/yea.3315. Epub 2018 Apr 30. PMID: 29577404.
	S. cerevisiae	952	XI - Y6C7R8	-	SK1, Mat alpha URA+ NatMX+ kanMX+	Raffoux X, Bourge M, Dumas F, Martin OC, Falque M. High-throughput measurement of recombination rates and genetic interference in Saccharomyces cerevisiae. Yeast. 2018 Jun;35(6):431-442. doi: 10.1002/yea.3315. Epub 2018 Apr 30. PMID: 29577404.
	S. cerevisiae	953	XI - R8Y9C10	-	SK1, Mat alpha URA+ NatMX+ kanMX+	Raffoux X, Bourge M, Dumas F, Martin OC, Falque M. High-throughput measurement of recombination rates and genetic interference in Saccharomyces cerevisiae. Yeast. 2018 Jun;35(6):431-442. doi: 10.1002/yea.3315. Epub 2018 Apr 30. PMID: 29577404.
	S. uvarum	1089	VI - Y2R3	-	CBS7001, Mat a NatMX+ kanMX+	This Study
	S. uvarum	1091	XI - R8Y9	-	CBS7001, Mat a NatMX+ kanMX+	This Study
Non-Fluorescent Strains	S. cerevisiae	282	-	SK1	Mat a	SGRP collection Geographic Origin: USA; Isolation Source: Soil Laboratory strain used in meiotic studies. Liti et al. Population genomics of domestic and wild yeasts (2009). Nature, 458(7236), 337–341. https://doi.org/10.1038/nature07743
	S. cerevisiae	283	-	DBVPG6044	Mat a	SGRP collection Geographic Origin: West Africa; Isolation Source: Bili wine, from Osbeckia grandiflora Previously regarded as S. manginii Liti et al. Population genomics of domestic and wild yeasts (2009). Nature, 458(7236), 337–341. https://doi.org/10.1038/nature07743
	S. cerevisiae	288	-	DBVPG1106	Mat a	SGRP collection Geographic Origin: Australia; Isolation Soure: Grapes Liti et al. Population genomics of domestic and wild yeasts (2009). Nature, 458(7236), 337–341. https://doi.org/10.1038/nature07743
	S. cerevisiae	295	-	Y12	Mat a	SGRP collection Geographic Origin: Ivory Coast of Africa; Isolation Source: Palm Wine Liti et al. Population genomics of domestic and wild yeasts (2009). Nature, 458(7236), 337–341. https://doi.org/10.1038/nature07743
	S. cerevisiae	299	-	UWOPS83_787_3	Mat a	SGRP collection Geographic Origin: Great Inagua Island, Bahamas; Isolation Source: Fruit, Opuntia stricta Liti et al. Population genomics of domestic and wild yeasts (2009). Nature, 458(7236), 337–341. https://doi.org/10.1038/nature07743
	S. cerevisiae	310	-	YIIC17_E5	Mat a	SGRP collection Geographic Origin: Sauternes, France; Isolation Source: Wine Liti et al. Population genomics of domestic and wild yeasts (2009). Nature, 458(7236), 337–341. https://doi.org/10.1038/nature07743
	S. cerevisiae	1145	-	DBVPG1106	Mat alpha	This Study
	S. cerevisiae	1147	-	YIIC17_E5	Mat alpha	This Study
	S. cerevisiae	1154	-	Y12	Mat alpha	1011 Collection Geographic Origin: Ivory Coast of Africa; Isolation Source: Palm Wine Peter et al. Genome evolution across 1,011 Saccharomyces cerevisiae isolates (2018). Nature, 556(7701), 339–344. https://doi.org/10.1038/s41586-018-0030-5
	S. cerevisiae	1148	-	DBVPG1106	Mat alpha / Mat a	This Study
	S. cerevisiae	1150		YIIC17_E5	Mat alpha / Mat a	This Study
	S. cerevisiae	1151	-	Y12	Mat alpha / Mat a	This Study
	S. cerevisiae	1153	-	DBVPG6044	Mat alpha / Mat a	1011 Collection Geographic Origin: West Africa; Isolation Source: Bili wine Peter et al. Genome evolution across 1,011 Saccharomyces cerevisiae isolates (2018). Nature, 556(7701), 339–344. https://doi.org/10.1038/s41586-018-0030-5
	S. uvarum	262	-	CBS7001	Mat alpha	Portugese Yeast Culture Collection Geographic Origin: Cadiz, Spain; Isolation Source: Mesophylax adopersus Almeida, P., Gonçalves, C., Teixeira, S. et al. A Gondwanan imprint on global diversity and domestication of wine and cider yeast Saccharomyces uvarum. Nat Commun 5, 4044 (2014). https://doi.org/10.1038/ncomms5044
	S. uvarum	834	-	GM14	Mat alpha HOdelta0::kanMX	Portugese Yeast Culture Collection Geographic Origin: Jurançon, France; Isolation Source: Fermenting Grape Must Almeida, P., Gonçalves, C., Teixeira, S. et al. A Gondwanan imprint on global diversity and domestication of wine and cider yeast Saccharomyces uvarum. Nat Commun 5, 4044 (2014). https://doi.org/10.1038/ncomms5044
	S. uvarum	836	-	DBVPG7787	Mat alpha HOdelta0::kanMX	Portugese Yeast Culture Collection Geographic Origin: Slovakia; Isolation Source: Wine Almeida, P., Gonçalves, C., Teixeira, S. et al. A Gondwanan imprint on global diversity and domestication of wine and cider yeast Saccharomyces uvarum. Nat Commun 5, 4044 (2014). https://doi.org/10.1038/ncomms5044
	S. uvarum	838	-	UCD61-137	Mat alpha HOdelta0::kanMX	Portugese Yeast Culture Collection Geographic Origin: Berryessa Hills, California; Isolation Source: Drosophila pseudoobscura Almeida, P., Gonçalves, C., Teixeira, S. et al. A Gondwanan imprint on global diversity and domestication of wine and cider yeast Saccharomyces uvarum. Nat Commun 5, 4044 (2014). https://doi.org/10.1038/ncomms5044
	S. uvarum	840	-	yHCT78	Mat alpha HOdelta0::kanMX	Portugese Yeast Culture Collection Geographic Origin: Chaumette Vineyard, Ste. Genevieve, Missouri, USA; Isolation Source: Bark of Quercus acutissima Almeida, P., Gonçalves, C., Teixeira, S. et al. A Gondwanan imprint on global diversity and domestication of wine and cider yeast Saccharomyces uvarum. Nat Commun 5, 4044 (2014). https://doi.org/10.1038/ncomms5044
	S. uvarum	846	-	ZP646	Mat alpha HOdelta0::hygMX	Portugese Yeast Culture Collection Geographic Origin: Tübingen, Germany; Isolation Source: Cider Almeida, P., Gonçalves, C., Teixeira, S. et al. A Gondwanan imprint on global diversity and domestication of wine and cider yeast Saccharomyces uvarum. Nat Commun 5, 4044 (2014). https://doi.org/10.1038/ncomms5044
	S. uvarum	35	-	GM14	Mat alpha / Mat a	Portugese Yeast Culture Collection Geographic Origin: Jurançon, France; Isolation Source: Fermenting Grape Must Almeida, P., Gonçalves, C., Teixeira, S. et al. A Gondwanan imprint on global diversity and domestication of wine and cider yeast Saccharomyces uvarum. Nat Commun 5, 4044 (2014). https://doi.org/10.1038/ncomms5044
	S. uvarum	341	-	ZP646	Mat alpha / Mat a	Portugese Yeast Culture Collection Geographic Origin: Tübingen, Germany; Isolation Source: Cider Almeida, P., Gonçalves, C., Teixeira, S. et al. A Gondwanan imprint on global diversity and domestication of wine and cider yeast Saccharomyces uvarum. Nat Commun 5, 4044 (2014). https://doi.org/10.1038/ncomms5044
	S. uvarum	347	-	yHCT78	Mat alpha / Mat a	Portugese Yeast Culture Collection Geographic Origin: Chaumette Vineyard, Ste. Genevieve, Missouri, USA; Isolation Source: Bark of Quercus acutissima Almeida, P., Gonçalves, C., Teixeira, S. et al. A Gondwanan imprint on global diversity and domestication of wine and cider yeast Saccharomyces uvarum. Nat Commun 5, 4044 (2014). https://doi.org/10.1038/ncomms5044
Fluorescent x Non-Fluorescent Crosses	S. cerevisiae	1031	I - R2C3Y4	YIIC17_E5	SK1, Mat alpha URA+ NatMX+ kanMX+ / Mat a YILC17_E5	This Study
	S. cerevisiae	1038	VI - C1Y2R3	YIIC17_E6	SK1, Mat alpha URA+ NatMX+ kanMX+ / Mat a YILC17_E5	This Study
	S. cerevisiae	1052	VI - R3Y4C5	YIIC17_E7	SK1, Mat alpha URA+ NatMX+ kanMX+ / Mat a YILC17_E5	This Study
	S. cerevisiae	1060	XI - Y6C7R8	YIIC17_E8	SK1, Mat alpha URA+ NatMX+ kanMX+ / Mat a YILC17_E5	This Study
	S. cerevisiae	1045	XI - R8Y9C10	YIIC17_E9	SK1, Mat alpha URA+ NatMX+ kanMX+ / Mat a YILC17_E5	This Study
	S. cerevisiae	1034	I - R2C3Y4	SK1	SK1, Mat alpha URA+ NatMX+ kanMX+ / Mat a SK1	This Study
	S. cerevisiae	1041	VI - C1Y2R3	SK1	SK1, Mat alpha URA+ NatMX+ kanMX+ / Mat a SK1	This Study
	S. cerevisiae	1055	VI - R3Y4C5	SK1	SK1, Mat alpha URA+ NatMX+ kanMX+ / Mat a SK1	This Study
	S. cerevisiae	1063	XI - Y6C7R8	SK1	SK1, Mat alpha URA+ NatMX+ kanMX+ / Mat a SK1	This Study
	S. cerevisiae	1048	XI - R8Y9C10	SK1	SK1, Mat alpha URA+ NatMX+ kanMX+ / Mat a SK1	This Study
	S. cerevisiae	1032	I - R2C3Y4	UWOPS83_787_3	SK1, Mat alpha URA+ NatMX+ kanMX+ / Mat a UWOPS83_787_3	This Study
	S. cerevisiae	1039	VI - C1Y2R3	UWOPS83_787_3	SK1, Mat alpha URA+ NatMX+ kanMX+ / Mat a UWOPS83_787_3	This Study
	S. cerevisiae	1053	VI - R3Y4C5	UWOPS83_787_3	SK1, Mat alpha URA+ NatMX+ kanMX+ / Mat a UWOPS83_787_3	This Study
	S. cerevisiae	1061	XI - Y6C7R8	UWOPS83_787_3	SK1, Mat alpha URA+ NatMX+ kanMX+ / Mat a UWOPS83_787_3	This Study
	S. cerevisiae	1046	XI - R8Y9C10	UWOPS83_787_3	SK1, Mat alpha URA+ NatMX+ kanMX+ / Mat a UWOPS83_787_3	This Study
	S. cerevisiae	1033	I - R2C3Y4	Y12	SK1, Mat alpha URA+ NatMX+ kanMX+ / Mat a Y12	This Study
	S. cerevisiae	1040	VI - C1Y2R3	Y12	SK1, Mat alpha URA+ NatMX+ kanMX+ / Mat a Y12	This Study
	S. cerevisiae	1054	VI - R3Y4C5	Y12	SK1, Mat alpha URA+ NatMX+ kanMX+ / Mat a Y12	This Study
	S. cerevisiae	1062	XI - Y6C7R8	Y12	SK1, Mat alpha URA+ NatMX+ kanMX+ / Mat a Y12	This Study
	S. cerevisiae	1047	XI - R8Y9C10	Y12	SK1, Mat alpha URA+ NatMX+ kanMX+ / Mat a Y12	This Study
	S. cerevisiae	1035	I - R2C3Y4	DBVPG6044	SK1, Mat alpha URA+ NatMX+ kanMX+ / Mat a DBVPG6044	This Study
	S. cerevisiae	1042	VI - C1Y2R3	DBVPG6044	SK1, Mat alpha URA+ NatMX+ kanMX+ / Mat a DBVPG6044	This Study
	S. cerevisiae	1056	VI - R3Y4C5	DBVPG6044	SK1, Mat alpha URA+ NatMX+ kanMX+ / Mat a DBVPG6044	This Study
	S. cerevisiae	1064	XI - Y6C7R8	DBVPG6044	SK1, Mat alpha URA+ NatMX+ kanMX+ / Mat a DBVPG6044	This Study
	S. cerevisiae	1049	XI - R8Y9C10	DBVPG6044	SK1, Mat alpha URA+ NatMX+ kanMX+ / Mat a DBVPG6044	This Study
	S. cerevisiae	1036	I - R2C3Y4	DBVPG1106	SK1, Mat alpha URA+ NatMX+ kanMX+ / Mat a DBVPG1106	This Study
	S. cerevisiae	1043	VI - C1Y2R3	DBVPG1106	SK1, Mat alpha URA+ NatMX+ kanMX+ / Mat a DBVPG1106	This Study
	S. cerevisiae	1057	VI - R3Y4C5	DBVPG1106	SK1, Mat alpha URA+ NatMX+ kanMX+ / Mat a DBVPG1106	This Study
	S. cerevisiae	1065	XI - Y6C7R8	DBVPG1106	SK1, Mat alpha URA+ NatMX+ kanMX+ / Mat a DBVPG1106	This Study
	S. cerevisiae	1050	XI - R8Y9C10	DBVPG1106	SK1, Mat alpha URA+ NatMX+ kanMX+ / Mat a DBVPG1106	This Study
	S. uvarum	1094	VI - Y2R3	GM14	CBS7001, Mat a NatMX+ kanMX+ / Mat alpha HOdelta0::kanMX	This Study
	S. uvarum	1100	XI - R8Y9	GM14	CBS7001, Mat a NatMX+ kanMX+ / Mat alpha HOdelta0::kanMX	This Study
	S. uvarum	1095	VI - Y2R3	DBVPG7787	CBS7001, Mat a NatMX+ kanMX+ / Mat alpha HOdelta0::kanMX	This Study
	S. uvarum	1101	XI - R8Y9	DBVPG7787	CBS7001, Mat a NatMX+ kanMX+ / Mat alpha HOdelta0::kanMX	This Study
	S. uvarum	1096	VI - Y2R3	UCD61-137	CBS7001, Mat a NatMX+ kanMX+ / Mat alpha HOdelta0::kanMX	This Study
	S. uvarum	1102	XI - R8Y9	UCD61-137	CBS7001, Mat a NatMX+ kanMX+ / Mat alpha HOdelta0::kanMX	This Study
	S. uvarum	1097	VI - Y2R3	yHCT78	CBS7001, Mat a NatMX+ kanMX+ / Mat alpha HOdelta0::kanMX	This Study
	S. uvarum	1103	XI - R8Y9	yHCT78	CBS7001, Mat a NatMX+ kanMX+ / Mat alpha HOdelta0::kanMX	This Study
	S. uvarum	1098	VI - Y2R3	ZP646	CBS7001, Mat a NatMX+ kanMX+ / Mat alpha HOdelta0::hygMX	This Study
	S. uvarum	1104	XI - R8Y9	ZP646	CBS7001, Mat a NatMX+ kanMX+ / Mat alpha HOdelta0::hygMX	This Study
	S. uvarum	1093	VI - Y2R3	CBS7001	CBS7001, Mat a NatMX+ kanMX+ / Mat alpha	This Study
	S. uvarum	1099	XI - R8Y9	CBS7001	CBS7001, Mat a NatMX+ kanMX+ / Mat alpha	This Study
Plasmids	E.coli (DH5alpha)	p45	-	-	pHRW40; AmpR, HyPr plasmid with nptII (G418) marker; Dox controlled mating type switching plasmid.	pHRW40 via Chris Todd Hittinger (Addgene plasmid # 130973 ; http://n2t.net/addgene:130973 ; RRID:Addgene_130973) Synthetic hybrids of six yeast species. Peris D, Alexander WG, Fisher KJ, Moriarty RV, Basuino MG, Ubbelohde EJ, Wrobel RL, Hittinger CT. Nat Commun. 2020 Apr 29;11(1):2085. https://doi.org/10.1038/s41467-020-15559-4
	E.coli (DH5alpha)	p46	-	-	AmpR, URA marker; Gal controlled mating type switching plasmid	Dunham, M. J., Gartenberg, M., & Brown, G. W. (2015). Methods in Yeast Genetics and Genomics, 2015 Edition: A CSHL Course Manual. Cold Spring Harbor Laboratory Press.

## Sheet: S2. Fluorescent Marker Interval
Species	yCSH Strain #	Fluorescent Strain Marker Location (in Raffoux et. al. Nomenclature)	Chromosome	Loci	Fluorescent Constructs	Intervals	Interval Numbers (derived from Raffoux et. al.)	Interval Lengths (in bp)
S. cerevisiae	946	I - R2C3Y4	I	2	TDH3prom-mCherry-kanMX	R2C3	1	34726
				3	TDH3prom-yECerulean-NatMX	C3Y4	2	53694
				4	TDH3prom-YFP-NatMX	R2Y4	(1+2)	88420
S. cerevisiae	947	VI - C1Y2R3	VI	1	TDH3prom-yECerulean-NatMX	C1Y2	3	69843
				2	TDH3prom-YFP-NatMX	Y2R3	4	68838
				3	TDH3prom-mCherry-kanMX	C1R3	(3+4)	138681
S. cerevisiae	948	VI - R3Y4C5	VI	3	TDH3prom-mCherry-kanMX	R3Y4	5	40753
				4	TDH3prom-YFP-NatMX	Y4C5	6	63600
				5	TDH3prom-yECerulean-NatMX	R3C5	(5+6)	104353
S. cerevisiae	952	XI - Y6C7R8	XI	6	TDH3prom-YFP-NatMX	Y6C7	7	80780
				7	TDH3prom-yECerulean-NatMX	C7R8	8	91550
				8	TDH3prom-mCherry-kanMX	Y6R8	(7+8)	172330
S. cerevisiae	953	XI - R8Y9C10	XI	8	TDH3prom-mCherry-kanMX	R8Y9	13	80860
				9	TDH3prom-YFP-NatMX	Y9C10	14	78940
				10	TDH3prom-yECerulean-NatMX	R8C10	(13+14)	159800
S. uvarum	1089	VI - Y2R3	VI	2	TDH3prom-YFP-NatMX	Y2R3	4	64200
				3	TDH3prom-mCherry-kanMX	-	-	-
S. uvarum	1091	XI - R8Y9	XI	8	TDH3prom-mCherry-kanMX	R8Y9	13	80563
				9	TDH3prom-YFP-NatMX	-	-	-

## Sheet: S3. Primer Sequences
Species	yCSH Strain #	Integration/Check Location	Fluorescent Marker Location	Construct	Amplicon Source	Primer Purpose	CSH Primer #	Primer Direction	Primer Sequence
S.uvarum	1089	ChrVI	VI - Y2R3	TDH3prom-YFP-NatMX	CSH1027 (CSH946xWT dissected to eliminate I-R2C3 markers, retain Y4)	Amplify Construct	391	Forward	5'-AAGTTTGCTATTGAAGTGCGCGATCTAACGTACAAGTTTATCAGTTCGAGTTTATCATTA-3'
							392	Reverse	5'-TCCAAATTGATGTTAATAACAGATGGCTCAGAACTTTCCTGCATTCACATACGATTGACG-3'
						Add Homology	393	Forward	5'-ACAGTACTATAATAAGGAGACGTCTGTCAAAATGGTTTCCAAGTTTGCTATTGAAGTGCG-3'
							394	Reverse	5'-ATTTGCACCTACAACCAAAGACCTCGTATTCCATGGGATTTCCAAATTGATGTTAATAAC-3'
						Confirm Locus Integration	395	Forward	5'-GCGATCAATACTTCTAGAAGACAG-3'
							396	Reverse	5'-AGGGTGGATTTACCGGC-3'
				TDH3prom-mCherry-KanMX	CSH946	Amplify Construct	280	Forward	5'-CTTGGTAATGTTGTTAGTCTCGAGAAATGACC-3'
							281	Reverse	5'-CGGAAAGATCCGTTTCGTGTACTG-3'
						Add Homology	323	Forward	5'-TAAGTCAAATGAATAGAGTGGGAGAAAATTCATTCGACCCCGCCAGCTGAAGCTTCGTA-3'
							324	Reverse	5'-TGGACTATTAGTATTTCTATTTTTTTCCTTTTAGAGCATC CGACAGCAGTATAGCGACCA-3'
						Confirm Locus Integration	322	Forward	5'-TATATTTATATCTATATCTATATGTATCATAGTGTTTTTTTAAGTCAAATGAATAGAGTG-3'
							325	Reverse	5'-TTATACAAGTATGGGAAAAGCAAGAACCATGATAAGTACTTGGACTATTAGTATTTCTAT-3'
S.uvarum	1091	ChrXI	XI - R8Y9	TDH3prom-mCherry-KanMX	CSH946	Amplify Construct	280	Forward	5'-CTTGGTAATGTTGTTAGTCTCGAGAAATGACC-3'
							281	Reverse	5'-CGGAAAGATCCGTTTCGTGTACTG-3'
						Add Homology	331	Forward	5'-CAGACCCTTTTGAGCTCTTCTCTCTTTACCCAAAGACATCCGCCAGCTGAAGCTTCGTA-3'
							332	Reverse	5'-CGATATTACAACAGGAAATATCGACACCTTCCTTGTCTTTCGACAGCAGTATAGCGACCA-3'
						Confirm Locus Integration	330	Forward	5'-AACCAGCATGATATTAAACAGCAATACGTCAAGGGTGTACCAGACCCTTTTGAGCTCTTC-3'
							333	Reverse	5'-GAACAAATTATTGTACGTCGAAAAAAAAAAGAACAAAAGGCGATATTACAACAGGAAATA-3'
				TDH3prom-YFP-NatMX	CSH1027 (CSH946xWT dissected to eliminate I-R2C3 markers, retain Y4)	Amplify Construct	397	Forward	5'-AAGCAAACGATTCTTTCAAACCAGCGCCAAAAAAATTGCCTCAGTTCGAGTTTATCATTA-3'
							398	Reverse	5'-TCTTGCCCCTAAGTAAAACGCCATCTATATCAAACGCAAAGCATTCACATACGATTGACG-3'
						Add Homology	399	Forward	5'-AAATTCTGGCAAGCCAAGAAAGTAGAGAAACAAAGATGATAAGCAAACGATTCTTTCAAA-3'
							400	Reverse	5'-TTCAGCAGTTTCAATGAGTCACTAGCACCCGGAATAGGTTTCTTGCCCCTAAGTAAAACG-3'
						Confirm Locus Integration	401	Forward	5'-ACTCAAGACTTCATTTGATGAAATTC-3'
							402	Reverse	5'-TATATGGGATCTTGTTTTGATTCAGC-3'
S.uvarum	262 834 836 838 840	HO Locus	---	TEFprom-KanMX6	pFA6a-TEF2Pr-dTomato-ADH1-Primer-KANMX6	Amplify Contruct	239	Forward	5'-GGTGGAAAACCACGAAAAGTTAGAACTACGTTCAGGCAAAgacatggaggcccagaatac-3'
							240	Reverse	5'-TACTACTGGCAAATACACTAGCTTCTGGGCGAACTACAAGGTGGAAAACCACGAAAAGT-3'
						Add Homology/Confirm Locus Integration	241	Forward	5'- GTGACCGTATTGGTACTTTTTTTGTTACCTGTTTTAGTAGcagtatagcgaccagcattc-3'
							242	Reverse	5'-AAAACTTTTTGTTTGCATTCAATTATATCGATCAATGGAGTGACCGTATTGGTACTTTT-3'
S.uvarum	846	HO Locus	---	TEFprom-HygMX	pUC-HygMX	Amplify Contruct	239	Forward	5'-GGTGGAAAACCACGAAAAGTTAGAACTACGTTCAGGCAAAgacatggaggcccagaatac-3'
							240	Reverse	5'-TACTACTGGCAAATACACTAGCTTCTGGGCGAACTACAAGGTGGAAAACCACGAAAAGT-3'
						Add Homology/Confirm Locus Integration	241	Forward	5'- GTGACCGTATTGGTACTTTTTTTGTTACCTGTTTTAGTAGcagtatagcgaccagcattc-3'
							242	Reverse	5'-AAAACTTTTTGTTTGCATTCAATTATATCGATCAATGGAGTGACCGTATTGGTACTTTT-3'
S. cerevisiae	1145 1147 1154 1148 1150 1151 1153	ChrI, loc4	---	---	1145 1147 1154 1148 1150 1151 1153	Sequencing/Strain Confirmation	304	Forward	5'- TTGAAGCTGCATTTCAAGGTT-3'
							305	Reverse	5'-TAGGTTGGCCGGTTTGTAAC-3'

## Sheet: S4. S. cerevisiae Growth Rate
Species	Temperature	yCSH Strain #	Genotype	Rep	sample	k	n0	r	t_mid	t_gen	auc_l	auc_e	sigma
S. cerevisiae	25	1031	YIIC17_E5/SK1	1	B2	0.994	0.00460605	0.402	13.3487	1.72309	34.6755	34.692	0.00913158
S. cerevisiae	25	1039	UWOPS83_787_3/SK1	1	B3	1.07	0.00333801	0.49	11.7713	1.41579	38.8684	38.8604	0.0121599
S. cerevisiae	25	1036	DBVPG1106/SK1	2	B4	1.04	0.00327823	0.413	13.942	1.67853	35.6952	35.7279	0.0149105
S. cerevisiae	25	1035	DBVPG6044/SK1	2	B5	0.823	0.00187903	0.454	13.3864	1.52605	28.6931	28.6784	0.0132837
S. cerevisiae	25	1034	SK1/SK1	3	B6	0.595	0.000895157	0.38	17.1097	1.8251	18.5264	18.4539	0.0125411
S. cerevisiae	25	1033	Y12/SK1	3	B7	1.02	0.00381334	0.452	12.3406	1.53259	36.4681	36.4486	0.0202965
S. cerevisiae	25	1033	Y12/SK1	1	C2	1.08	0.00319143	0.49	11.8816	1.41502	39.222	39.2891	0.0120155
S. cerevisiae	25	1031	YIIC17_E5/SK1	1	C3	1.06	0.00303473	0.408	14.3474	1.69959	35.8614	35.8981	0.011328
S. cerevisiae	25	1039	UWOPS83_787_3/SK1	2	C4	0.866	0.00183419	0.464	13.2695	1.49418	30.2998	30.344	0.0207096
S. cerevisiae	25	1036	DBVPG1106/SK1	2	C5	0.955	0.00250822	0.415	14.3211	1.67141	32.3758	32.3864	0.0184007
S. cerevisiae	25	1035	DBVPG6044/SK1	3	C6	1.06	0.00135392	0.496	13.4274	1.39808	36.7318	36.6536	0.0210533
S. cerevisiae	25	1034	SK1/SK1	3	C7	0.842	0.00215933	0.406	14.7017	1.70896	28.2244	28.2667	0.0127916
S. cerevisiae	25	1034	SK1/SK1	1	D2	0.981	0.000588727	0.502	14.7715	1.38036	32.8263	32.775	0.012209
S. cerevisiae	25	1033	Y12/SK1	1	D3	1.02	0.000815975	0.604	11.8051	1.14836	36.9956	36.9525	0.0114703
S. cerevisiae	25	1031	YIIC17_E5/SK1	2	D4	0.866	0.000707092	0.482	14.7503	1.43817	28.989	28.8934	0.0192403
S. cerevisiae	25	1039	UWOPS83_787_3/SK1	2	D5	1.1	0.00183151	0.512	12.5072	1.35484	39.405	39.44	0.0132769
S. cerevisiae	25	1036	DBVPG1106/SK1	3	D6	0.999	0.00179662	0.461	13.6938	1.50206	34.5172	34.379	0.0213792
S. cerevisiae	25	1035	DBVPG6044/SK1	3	D7	0.964	0.00297411	0.451	12.7973	1.53523	34.1588	34.1874	0.0140148
S. cerevisiae	25	1035	DBVPG6044/SK1	1	E2	1.07	0.00346536	0.448	12.7871	1.54758	37.8515	37.8851	0.0118878
S. cerevisiae	25	1034	SK1/SK1	1	E3	1.08	0.00270119	0.417	14.362	1.66185	36.651	36.7212	0.0107165
S. cerevisiae	25	1033	Y12/SK1	2	E4	1.01	0.002727	0.496	11.9351	1.39862	36.781	36.792	0.0122026
S. cerevisiae	25	1031	YIIC17_E5/SK1	2	E5	0.965	0.00197302	0.403	15.3513	1.71883	31.7423	31.7651	0.0102306
S. cerevisiae	25	1039	UWOPS83_787_3/SK1	3	E6	1.07	0.00297618	0.474	12.4256	1.46382	38.3866	38.3934	0.0172564
S. cerevisiae	25	1036	DBVPG1106/SK1	3	E7	1.03	0.00402865	0.407	13.6038	1.70202	35.6755	35.6534	0.0144854
S. cerevisiae	25	1036	DBVPG1106/SK1	1	F2	1.04	0.00109116	0.517	13.2634	1.34061	36.3431	36.227	0.0191256
S. cerevisiae	25	1035	DBVPG6044/SK1	1	F3	1.1	0.00302764	0.468	12.5956	1.48172	39.195	39.1797	0.0136272
S. cerevisiae	25	1034	SK1/SK1	2	F4	0.695	0.00177503	0.376	15.8544	1.84153	22.5068	22.5418	0.00936566
S. cerevisiae	25	1033	Y12/SK1	2	F5	0.957	0.00193863	0.499	12.4262	1.38916	34.2903	34.2933	0.0139301
S. cerevisiae	25	1031	YIIC17_E5/SK1	3	F6	0.987	0.00157553	0.454	14.1722	1.52576	33.6215	33.4697	0.0258123
S. cerevisiae	25	1039	UWOPS83_787_3/SK1	3	F7	0.817	0.00158584	0.452	13.8015	1.53251	28.1287	28.0875	0.0233409
S. cerevisiae	25	1039	UWOPS83_787_3/SK1	1	G2	1.16	0.00170453	0.56	11.6496	1.23803	42.486	42.3947	0.0168251
S. cerevisiae	25	1036	DBVPG1106/SK1	1	G3	1	0.00054233	0.544	13.8301	1.27478	34.4435	34.3424	0.0160577
S. cerevisiae	25	1035	DBVPG6044/SK1	2	G4	0.901	0.00185116	0.446	13.8664	1.55384	30.9682	30.9225	0.013828
S. cerevisiae	25	1034	SK1/SK1	2	G5	0.924	0.00131125	0.407	16.1159	1.70367	29.699	29.6306	0.0109427
S. cerevisiae	25	1033	Y12/SK1	3	G6	0.888	0.00173244	0.521	11.9841	1.33165	32.2101	32.1114	0.0209487
S. cerevisiae	25	1031	YIIC17_E5/SK1	3	G7	1.1	0.00397075	0.435	12.9182	1.59203	39.0007	38.9369	0.0143699
S. cerevisiae	30	1031	YIIC17_E5/SK1	1	B2	1.17	0.00753	0.568	8.87208	1.22	46	45.9384	0.0130468
S. cerevisiae	30	1039	UWOPS83_787_3/SK1	1	B3	0.983	0.00482	0.702	7.57345	0.988	40	39.9546	0.0163169
S. cerevisiae	30	1036	DBVPG1106/SK1	2	B4	0.993	0.00469	0.613	8.73477	1.13	39.2	39.1744	0.0322685
S. cerevisiae	30	1035	DBVPG6044/SK1	2	B5	1.15	0.00354	0.623	9.28669	1.11	44.8	44.7877	0.0261183
S. cerevisiae	30	1034	SK1/SK1	3	B6	1.1	0.00169	0.543	11.9232	1.28	40.1	40.0826	0.0135066
S. cerevisiae	30	1033	Y12/SK1	3	B7	1.08	0.00534	0.684	7.75155	1.01	43.6	43.5281	0.0172747
S. cerevisiae	30	1033	Y12/SK1	1	C2	1.07	0.00383	0.644	8.75208	1.08	42.4	42.3286	0.0227862
S. cerevisiae	30	1031	YIIC17_E5/SK1	1	C3	0.998	0.00222	0.631	9.68312	1.1	38.5	38.4881	0.0174289
S. cerevisiae	30	1039	UWOPS83_787_3/SK1	2	C4	1.01	0.00358	0.669	8.43145	1.04	40.2	40.1374	0.015213
S. cerevisiae	30	1036	DBVPG1106/SK1	2	C5	1.09	0.00488	0.592	9.12634	1.17	42.7	42.6589	0.0304982
S. cerevisiae	30	1035	DBVPG6044/SK1	3	C6	1.21	0.00638	0.583	8.98952	1.19	47.3	47.2467	0.0305688
S. cerevisiae	30	1034	SK1/SK1	3	C7	1.07	0.00147	0.56	11.763	1.24	39	39.0527	0.0160989
S. cerevisiae	30	1034	SK1/SK1	1	D2	1.34	0.0135	0.532	8.6109	1.3	53	53.0002	0.0119107
S. cerevisiae	30	1033	Y12/SK1	1	D3	1.09	0.0059	0.692	7.53043	1	44.3	44.2302	0.0181879
S. cerevisiae	30	1031	YIIC17_E5/SK1	2	D4	1.1	0.00419	0.604	9.21357	1.15	43.1	43.0516	0.0240404
S. cerevisiae	30	1039	UWOPS83_787_3/SK1	2	D5	1.08	0.00533	0.681	7.79158	1.02	43.7	43.6699	0.0159265
S. cerevisiae	30	1036	DBVPG1106/SK1	3	D6	1.23	0.0135	0.573	7.85611	1.21	49.8	49.7121	0.0313488
S. cerevisiae	30	1035	DBVPG6044/SK1	3	D7	1.06	0.00488	0.591	9.10539	1.17	41.6	41.5605	0.0323266
S. cerevisiae	30	1035	DBVPG6044/SK1	1	E2	1.16	0.00474	0.597	9.21273	1.16	45.4	45.3666	0.0334041
S. cerevisiae	30	1034	SK1/SK1	1	E3	1.09	0.00366	0.568	10.0139	1.22	41.6	41.5966	0.0129638
S. cerevisiae	30	1033	Y12/SK1	2	E4	1.1	0.00651	0.699	7.32544	0.992	44.8	44.7916	0.0175904
S. cerevisiae	30	1031	YIIC17_E5/SK1	2	E5	1.15	0.00684	0.567	9.01869	1.22	45.1	45.0125	0.0162474
S. cerevisiae	30	1039	UWOPS83_787_3/SK1	3	E6	1.1	0.00396	0.702	8.02038	0.988	44.4	44.4009	0.0158701
S. cerevisiae	30	1036	DBVPG1106/SK1	3	E7	1.24	0.012	0.576	8.03859	1.2	49.9	49.8261	0.0308122
S. cerevisiae	30	1036	DBVPG1106/SK1	1	F2	1.22	0.0121	0.555	8.29273	1.25	48.5	48.4425	0.0365078
S. cerevisiae	30	1035	DBVPG6044/SK1	1	F3	1.27	0.00797	0.611	8.29074	1.13	50.7	50.6077	0.0286455
S. cerevisiae	30	1034	SK1/SK1	2	F4	0.859	0.0126	0.505	8.33075	1.37	34.3	34.2517	0.0198761
S. cerevisiae	30	1033	Y12/SK1	2	F5	1.13	0.00732	0.675	7.45889	1.03	46.2	46.1702	0.0213803
S. cerevisiae	30	1031	YIIC17_E5/SK1	3	F6	1.07	0.00393	0.547	10.2474	1.27	40.8	40.769	0.0257136
S. cerevisiae	30	1039	UWOPS83_787_3/SK1	3	F7	1.02	0.00128	0.675	9.90133	1.03	39.2	39.1896	0.0291903
S. cerevisiae	30	1039	UWOPS83_787_3/SK1	1	G2	1.11	0.00666	0.634	8.05375	1.09	44.6	44.5437	0.0249813
S. cerevisiae	30	1036	DBVPG1106/SK1	1	G3	1.16	0.00926	0.557	8.6556	1.24	46	45.9089	0.0373005
S. cerevisiae	30	1035	DBVPG6044/SK1	2	G4	1.24	0.00791	0.593	8.51761	1.17	49.3	49.2505	0.0315319
S. cerevisiae	30	1034	SK1/SK1	2	G5	1.1	0.0026	0.53	11.402	1.31	40.6	40.5434	0.018151
S. cerevisiae	30	1033	Y12/SK1	3	G6	1.23	0.0163	0.629	6.84785	1.1	50.9	50.8665	0.0254223
S. cerevisiae	30	1031	YIIC17_E5/SK1	3	G7	1.12	0.00745	0.563	8.88509	1.23	44	43.9084	0.019011
S. cerevisiae	37	1031	YIIC17_E5/SK1	1	B2	0.937	0.000835	0.644853	10.8889	1.07489	35	35	0.0229
S. cerevisiae	37	1039	UWOPS83_787_3/SK1	1	B3	0.882	0.00187	0.701438	8.77356	0.988181	34.8	34.7	0.0249
S. cerevisiae	37	1036	DBVPG1106/SK1	2	B4	0.923	0.0028	0.65024	8.91099	1.06599	36.3	36.2	0.0299
S. cerevisiae	37	1035	DBVPG6044/SK1	2	B5	omit	omit	omit	omit	omit	omit	omit	omit
S. cerevisiae	37	1034	SK1/SK1	3	B6	0.873	0.00212	0.377865	15.9322	1.83438	28.2	28.2	0.0127
S. cerevisiae	37	1033	Y12/SK1	3	B7	omit	omit	omit	omit	omit	omit	omit	omit
S. cerevisiae	37	1033	Y12/SK1	1	C2	1.09	0.00165	0.766115	8.46748	0.904756	43.2	43.2	0.0293
S. cerevisiae	37	1031	YIIC17_E5/SK1	1	C3	0.901	0.00196	0.59608	10.2848	1.16284	34.2	34.2	0.0204
S. cerevisiae	37	1039	UWOPS83_787_3/SK1	2	C4	0.967	0.00279	0.691261	8.45821	1.00273	38.5	38.4	0.0194
S. cerevisiae	37	1036	DBVPG1106/SK1	2	C5	0.959	0.00272	0.69174	8.474	1.00203	38.1	38.1	0.0231
S. cerevisiae	37	1035	DBVPG6044/SK1	3	C6	1.06	0.00103	0.617192	11.2446	1.12306	39.2	39.2	0.0232
S. cerevisiae	37	1034	SK1/SK1	3	C7	0.884	0.00313	0.327259	17.2303	2.11804	27.4	27.4	0.00945
S. cerevisiae	37	1034	SK1/SK1	1	D2	0.897	0.00689	0.354702	13.7071	1.95417	31	30.9	0.0115
S. cerevisiae	37	1033	Y12/SK1	1	D3	1.09	0.00152	0.809242	8.12535	0.856539	43.7	43.7	0.0243
S. cerevisiae	37	1031	YIIC17_E5/SK1	2	D4	1	0.00302	0.581322	9.97693	1.19236	38.3	38.2	0.0257
S. cerevisiae	37	1039	UWOPS83_787_3/SK1	2	D5	0.918	0.00185	0.735422	8.43776	0.942516	36.5	36.5	0.012
S. cerevisiae	37	1036	DBVPG1106/SK1	3	D6	1.11	0.000435	0.909971	8.61933	0.761724	44	44.1	0.0291
S. cerevisiae	37	1035	DBVPG6044/SK1	3	D7	1.04	0.000899	0.62531	11.2747	1.10849	38.4	38.4	0.0271
S. cerevisiae	37	1035	DBVPG6044/SK1	1	E2	omit	omit	omit	omit	omit	omit	omit	omit
S. cerevisiae	37	1034	SK1/SK1	1	E3	0.653	0.00284	0.378769	14.3452	1.83	22.1	22.1	0.00808
S. cerevisiae	37	1033	Y12/SK1	2	E4	1.11	0.00058	0.929497	8.12857	0.745722	44.5	44.5	0.0259
S. cerevisiae	37	1031	YIIC17_E5/SK1	2	E5	0.984	0.000177	0.852286	10.1159	0.81328	37.5	37.6	0.0366
S. cerevisiae	37	1039	UWOPS83_787_3/SK1	3	E6	0.998	0.00118	0.705543	9.55731	0.982431	38.6	38.6	0.0145
S. cerevisiae	37	1036	DBVPG1106/SK1	3	E7	1	4.37e-05	0.992482	10.1154	0.698398	38.2	38.2	0.0323
S. cerevisiae	37	1036	DBVPG1106/SK1	1	F2	1.12	0.000801	0.824428	8.78003	0.840761	44	44	0.0268
S. cerevisiae	37	1035	DBVPG6044/SK1	1	F3	omit	omit	omit	omit	omit	omit	omit	omit
S. cerevisiae	37	1034	SK1/SK1	2	F4	1.21	0.0325	0.359718	9.98539	1.92692	46.3	46.2	0.0298
S. cerevisiae	37	1033	Y12/SK1	2	F5	1.13	0.00096	0.898164	7.86803	0.771738	45.5	45.5	0.02
S. cerevisiae	37	1031	YIIC17_E5/SK1	3	F6	0.955	0.000559	0.734955	10.1262	0.943115	36.4	36.5	0.0234
S. cerevisiae	37	1039	UWOPS83_787_3/SK1	3	F7	0.981	0.00293	0.64851	8.95974	1.06883	38.5	38.5	0.0216
S. cerevisiae	37	1039	UWOPS83_787_3/SK1	1	G2	0.932	0.00224	0.671253	8.97896	1.03262	36.6	36.5	0.0216
S. cerevisiae	37	1036	DBVPG1106/SK1	1	G3	1.08	0.00351	0.632395	9.06	1.09607	42.5	42.4	0.0299
S. cerevisiae	37	1035	DBVPG6044/SK1	2	G4	1.04	0.00131	0.591034	11.3013	1.17277	38.5	38.4	0.0352
S. cerevisiae	37	1034	SK1/SK1	2	G5	0.843	0.00828	0.352982	13.072	1.96369	29.6	29.6	0.0201
S. cerevisiae	37	1033	Y12/SK1	3	G6	1.29	0.00804	0.684061	7.41069	1.01328	52.6	52.5	0.0327
S. cerevisiae	37	1031	YIIC17_E5/SK1	3	G7	omit	omit	omit	omit	omit	omit	omit	omit
S. cerevisiae	25	1153	DBVPG6044/DBVPG6044	1	B2	1.24	0.0026	0.473	13.0466	1.47	43.7	43.9	0.0167474
S. cerevisiae	25	1148	DBVPG1106/DBVPG1106	1	B4	1.22	0.0022	0.507	12.4422	1.37	43.6	43.6	0.00639389
S. cerevisiae	25	1151	Y12/Y12	1	B5	1.27	0.00158	0.55	12.1612	1.26	45.8	45.8	0.00817806
S. cerevisiae	25	1150	YIIC17_E5/YIIC17_E5	1	B6	1.37	0.00138	0.251	27.4294	2.76	28.5	28.6	0.0130458
S. cerevisiae	25	1150	YIIC17_E5/YIIC17_E5	2	C2	1.2	0.00227	0.338	18.5742	2.05	35.6	35.9	0.0211457
S. cerevisiae	25	1153	DBVPG6044/DBVPG6044	2	C3	1.23	0.00272	0.443	13.802	1.57	42.3	42.4	0.015872
S. cerevisiae	25	1148	DBVPG1106/DBVPG1106	2	C5	1.18	0.000656	0.59	12.6994	1.17	42	42.1	0.0127796
S. cerevisiae	25	1151	Y12/Y12	2	C6	1.27	0.00142	0.579	11.7404	1.2	46.4	46.4	0.00770115
S. cerevisiae	25	1151	Y12/Y12	3	D2	1.24	0.0039	0.549	10.4952	1.26	46.9	47	0.0112381
S. cerevisiae	25	1150	YIIC17_E5/YIIC17_E5	3	D3	1.34	0.00289	0.331	18.5405	2.1	39.7	39.8	0.0162621
S. cerevisiae	25	1153	DBVPG6044/DBVPG6044	3	D4	1.29	0.0057	0.457	11.8544	1.52	47	46.9	0.00595625
S. cerevisiae	25	1148	DBVPG1106/DBVPG1106	3	D6	1.23	0.00199	0.548	11.7272	1.26	45.1	45	0.00898729
S. cerevisiae	25	1148	DBVPG1106/DBVPG1106	1	E2	1.2	0.000709	0.63	11.7971	1.1	43.8	43.9	0.014281
S. cerevisiae	25	1151	Y12/Y12	1	E3	1.26	0.00279	0.548	11.1398	1.26	46.6	46.7	0.0126249
S. cerevisiae	25	1150	YIIC17_E5/YIIC17_E5	1	E4	1.24	0.00236	0.315	19.8581	2.2	35.3	35.4	0.0171758
S. cerevisiae	25	1153	DBVPG6044/DBVPG6044	1	E5	1.24805	0.00225109	0.464006	13.6121	1.49383	43.2184	43.2406	0.00528768
S. cerevisiae	25	1148	DBVPG1106/DBVPG1106	2	F3	1.19795	0.00216687	0.518181	12.1835	1.33765	43.1954	43.2172	0.0116993
S. cerevisiae	25	1151	Y12/Y12	2	F4	1.18505	0.00216155	0.549069	11.4829	1.2624	43.5608	43.6103	0.0119982
S. cerevisiae	25	1150	YIIC17_E5/YIIC17_E5	2	F5	1.37978	0.00350856	0.32603	18.3171	2.12602	41.2831	41.3877	0.0148783
S. cerevisiae	25	1153	DBVPG6044/DBVPG6044	2	F6	1.25932	0.00312321	0.454639	13.1906	1.52461	44.1373	44.1687	0.014034
S. cerevisiae	25	1153	DBVPG6044/DBVPG6044	3	G2	1.25132	0.00153631	0.554119	12.0937	1.2509	45.2337	45.2848	0.0065142
S. cerevisiae	25	1148	DBVPG1106/DBVPG1106	3	G4	1.21654	0.0033693	0.515823	11.4115	1.34377	44.8028	44.7693	0.0105709
S. cerevisiae	25	1151	Y12/Y12	3	G5	1.18178	0.00205583	0.546788	11.6176	1.26767	43.2815	43.2621	0.0076786
S. cerevisiae	25	1150	YIIC17_E5/YIIC17_E5	3	G6	1.26287	0.000780417	0.363194	20.343	1.90847	35.2343	35.3027	0.00852394
S. cerevisiae	30	1153	DBVPG6044/DBVPG6044	1	B2	1.23095	0.00529717	0.5751	9.46628	1.20526	47.725	47.7562	0.0157552
S. cerevisiae	30	1148	DBVPG1106/DBVPG1106	1	B4	1.23837	0.00294286	0.725627	8.32354	0.955238	49.4331	49.4117	0.0152388
S. cerevisiae	30	1151	Y12/Y12	1	B5	1.28565	0.00327851	0.778678	7.66566	0.890159	52.1663	52.1593	0.0096274
S. cerevisiae	30	1150	YIIC17_E5/YIIC17_E5	1	B6	1.43857	0.007744	0.319969	16.3112	2.1663	45.9143	45.8484	0.0128853
S. cerevisiae	30	1150	YIIC17_E5/YIIC17_E5	2	C2	1.33952	0.00196076	0.423462	15.4093	1.63686	43.9791	44.0285	0.0126819
S. cerevisiae	30	1153	DBVPG6044/DBVPG6044	2	C3	1.24867	0.00301469	0.614607	9.80125	1.12779	47.9982	47.9999	0.0166206
S. cerevisiae	30	1148	DBVPG1106/DBVPG1106	2	C5	1.28507	0.00339662	0.71017	8.35454	0.976031	51.2568	51.2234	0.0159248
S. cerevisiae	30	1151	Y12/Y12	2	C6	1.25374	0.0024017	0.788976	7.92901	0.878541	50.5423	50.5238	0.0106879
S. cerevisiae	30	1151	Y12/Y12	3	D2	1.32827	0.168843	0.555944	3.46565	1.24679	59.1536	59.1043	0.0132721
S. cerevisiae	30	1150	YIIC17_E5/YIIC17_E5	3	D3	1.37899	0.00329505	0.434869	13.8761	1.59392	47.3863	47.4164	0.0105979
S. cerevisiae	30	1153	DBVPG6044/DBVPG6044	3	D4	1.28898	0.00162045	0.688527	9.69846	1.00671	49.6831	49.6578	0.0171041
S. cerevisiae	30	1148	DBVPG1106/DBVPG1106	3	D6	1.25818	0.00275842	0.763381	8.01771	0.907996	50.6093	50.5958	0.0123921
S. cerevisiae	30	1148	DBVPG1106/DBVPG1106	1	E2	1.30246	0.00585374	0.716019	7.5423	0.968058	53.0053	52.9718	0.0238552
S. cerevisiae	30	1151	Y12/Y12	1	E3	1.35252	0.010235	0.684763	7.12118	1.01224	55.6055	55.5739	0.0103358
S. cerevisiae	30	1150	YIIC17_E5/YIIC17_E5	1	E4	1.51064	0.0137341	0.327991	14.3031	2.11331	51.2318	51.1588	0.0110464
S. cerevisiae	30	1153	DBVPG6044/DBVPG6044	1	E5	1.29413	0.00123024	0.718521	9.68299	0.964686	49.9023	49.8873	0.0124349
S. cerevisiae	30	1148	DBVPG1106/DBVPG1106	2	F3	1.28306	0.00808025	0.819532	6.17579	0.845785	53.9669	53.9109	0.0281876
S. cerevisiae	30	1151	Y12/Y12	2	F4	1.29897	0.0138742	0.764017	5.9273	0.907241	54.9508	54.9387	0.0135919
S. cerevisiae	30	1150	YIIC17_E5/YIIC17_E5	2	F5	1.55693	0.00811893	0.389321	13.4877	1.7804	54.0935	54.0917	0.00951247
S. cerevisiae	30	1153	DBVPG6044/DBVPG6044	2	F6	1.26367	0.00714213	0.557099	9.2804	1.24421	49.2253	49.2162	0.0162686
S. cerevisiae	30	1153	DBVPG6044/DBVPG6044	3	G2	1.28311	0.00168732	0.699398	9.48328	0.991063	49.7327	49.7441	0.0261149
S. cerevisiae	30	1148	DBVPG1106/DBVPG1106	3	G4	1.29572	0.0148815	0.812549	5.48294	0.853053	55.389	55.3675	0.0208795
S. cerevisiae	30	1151	Y12/Y12	3	G5	1.29338	0.00434471	0.741148	7.68091	0.935235	52.4585	52.4357	0.0136428
S. cerevisiae	30	1150	YIIC17_E5/YIIC17_E5	3	G6	1.39862	0.00248013	0.4375	14.4758	1.58434	47.2242	47.2573	0.0116307
S. cerevisiae	37	1153	DBVPG6044/DBVPG6044	1	B2	1.43165	0.00435415	0.341387	16.9673	2.03039	44.7658	44.6973	0.0176716
S. cerevisiae	37	1148	DBVPG1106/DBVPG1106	1	B4	1.17817	0.000471375	0.782485	9.99817	0.885828	45.0602	45.0818	0.00965815
S. cerevisiae	37	1151	Y12/Y12	1	B5	1.421	0.000776759	0.767026	9.79262	0.903682	54.6396	54.6477	0.0348941
S. cerevisiae	37	1150	YIIC17_E5/YIIC17_E5	1	B6	omit	omit	omit	omit	omit	omit	omit	omit
S. cerevisiae	37	1150	YIIC17_E5/YIIC17_E5	2	C2	omit	omit	omit	omit	omit	omit	omit	omit
S. cerevisiae	37	1153	DBVPG6044/DBVPG6044	2	C3	1.41954	0.00917717	0.379597	13.2637	1.82601	49.6326	49.5424	0.0314648
S. cerevisiae	37	1148	DBVPG1106/DBVPG1106	2	C5	1.19714	0.00238989	0.627388	9.90526	1.10481	45.8937	45.9248	0.0192847
S. cerevisiae	37	1151	Y12/Y12	2	C6	1.33058	1.5687e-08	1.75139	10.4238	0.39577	50.3239	50.5346	0.0641329
S. cerevisiae	37	1151	Y12/Y12	3	D2	1.47113	0.000385385	0.722192	11.4194	0.959782	54.1743	54.1458	0.00806549
S. cerevisiae	37	1150	YIIC17_E5/YIIC17_E5	3	D3	omit	omit	omit	omit	omit	omit	omit	omit
S. cerevisiae	37	1153	DBVPG6044/DBVPG6044	3	D4	1.24362	0.00185569	0.402127	16.1791	1.7237	39.8729	39.8894	0.0154451
S. cerevisiae	37	1148	DBVPG1106/DBVPG1106	3	D6	omit	omit	omit	omit	omit	omit	omit	omit
S. cerevisiae	37	1148	DBVPG1106/DBVPG1106	1	E2	1.21629	0.00112035	0.512151	13.6464	1.3534	42.0796	41.9974	0.0157408
S. cerevisiae	37	1151	Y12/Y12	1	E3	omit	omit	omit	omit	omit	omit	omit	omit
S. cerevisiae	37	1150	YIIC17_E5/YIIC17_E5	1	E4	omit	omit	omit	omit	omit	omit	omit	omit
S. cerevisiae	37	1153	DBVPG6044/DBVPG6044	1	E5	omit	omit	omit	omit	omit	omit	omit	omit
S. cerevisiae	37	1148	DBVPG1106/DBVPG1106	2	F3	1.17546	0.00162115	0.644134	10.2229	1.07609	44.6905	44.7266	0.017366
S. cerevisiae	37	1151	Y12/Y12	2	F4	1.38865	0.000533395	0.806793	9.74748	0.859139	53.4587	53.5342	0.0350829
S. cerevisiae	37	1150	YIIC17_E5/YIIC17_E5	2	F5	omit	omit	omit	omit	omit	omit	omit	omit
S. cerevisiae	37	1153	DBVPG6044/DBVPG6044	2	F6	1.45984	0.00279508	0.403995	15.4861	1.71573	47.8155	47.7164	0.0142199
S. cerevisiae	37	1153	DBVPG6044/DBVPG6044	3	G2	1.52401	0.00333922	0.337427	18.1407	2.05422	45.869	45.8348	0.017557
S. cerevisiae	37	1148	DBVPG1106/DBVPG1106	3	G4	1.18409	0.00038657	0.716463	11.2034	0.967457	43.8596	43.8583	0.0173626
S. cerevisiae	37	1151	Y12/Y12	3	G5	1.38503	0.000987502	0.737853	9.81949	0.939411	53.2186	53.2196	0.00893922
S. cerevisiae	37	1150	YIIC17_E5/YIIC17_E5	3	G6	omit	omit	omit	omit	omit	omit	omit	omit

## Sheet: S5. S. uvarum Growth Rate
Species	Temperature	yCSH Strain #	Genotype	Rep	sample	k	n0	r	t_mid	t_gen	auc_l	auc_e	sigma
S. uvarum	25	1093	CBS7001/CBS7001	1	B2	0.967	0.00285	0.313	18.6192	2.21539	28.6505	28.6998	0.00924878
S. uvarum	25	1098	ZP646/CBS7001	1	B3	1.13	0.0034	0.323	17.9945	2.14844	34.2658	34.2869	0.0140961
S. uvarum	25	1097	yHCT78/CBS7001	2	B4	1.02	0.0011	0.353	19.3493	1.96192	29.5132	29.525	0.0175688
S. uvarum	25	1096	UCD61-137/CBS7001	2	B5	0.839	0.000593	0.364	19.9192	1.9033	23.7613	23.6887	0.0113535
S. uvarum	25	1095	DBVPG7787/CBS7001	3	B6	0.779	0.000633	0.329	21.6364	2.10797	20.7228	20.6712	0.0115744
S. uvarum	25	1094	GM14/CBS7001	3	B7	0.68	0.000283	0.371	20.9671	1.86727	18.5433	18.5608	0.012301
S. uvarum	25	1094	GM14/CBS7001	1	C2	0.946	0.000584	0.384	19.2555	1.8062	27.4143	27.5132	0.0181891
S. uvarum	25	1093	CBS7001/CBS7001	1	C3	0.971	0.00215	0.33	18.4935	2.09814	28.8813	28.8763	0.00934
S. uvarum	25	1098	ZP646/CBS7001	2	C4	1.01	0.00125	0.336	19.9602	2.06546	28.6364	28.6551	0.0160452
S. uvarum	25	1097	yHCT78/CBS7001	2	C5	0.979	0.00122	0.349	19.144	1.98398	28.4962	28.4661	0.0173269
S. uvarum	25	1096	UCD61-137/CBS7001	3	C6	0.774	0.000165	0.418	20.2159	1.65799	21.6863	21.6325	0.0182218
S. uvarum	25	1095	DBVPG7787/CBS7001	3	C7	0.757	0.000427	0.344	21.7688	2.01707	20.0536	20.0494	0.00940373
S. uvarum	25	1095	DBVPG7787/CBS7001	1	D2	0.878	0.000466	0.343	21.9666	2.0192	23.0784	23.1117	0.0173724
S. uvarum	25	1094	GM14/CBS7001	1	D3	1.13	0.00343	0.337	17.1652	2.05425	35.0597	35.0501	0.015853
S. uvarum	25	1093	CBS7001/CBS7001	2	D4	0.779	0.00115	0.328	19.8871	2.11489	22.0959	22.0371	0.0139981
S. uvarum	25	1098	ZP646/CBS7001	2	D5	1	0.000847	0.366	19.3325	1.89329	29.0434	29.0973	0.0164281
S. uvarum	25	1097	yHCT78/CBS7001	3	D6	0.857	0.000956	0.341	19.9537	2.03474	24.2489	24.2049	0.0181908
S. uvarum	25	1096	UCD61-137/CBS7001	3	D7	0.948	0.00066	0.368	19.7587	1.88421	26.9924	26.9961	0.017402
S. uvarum	25	1096	UCD61-137/CBS7001	1	E2	0.771	0.000954	0.355	18.8399	1.95102	22.6697	22.5763	0.0137494
S. uvarum	25	1095	DBVPG7787/CBS7001	1	E3	1.06	0.00266	0.332	18.025	2.08946	31.8753	31.8283	0.0131089
S. uvarum	25	1094	GM14/CBS7001	2	E4	0.665	0.000569	0.365	19.3356	1.8975	19.2293	19.2237	0.0125474
S. uvarum	25	1093	CBS7001/CBS7001	2	E5	0.756	0.00149	0.33	18.8674	2.10078	22.2029	22.1795	0.00919362
S. uvarum	25	1098	ZP646/CBS7001	3	E6	0.859	0.00165	0.33	18.9482	2.10024	25.1578	25.137	0.010897
S. uvarum	25	1097	yHCT78/CBS7001	3	E7	1.05	0.00258	0.33	18.2014	2.10156	31.4207	31.5521	0.0200774
S. uvarum	25	1097	yHCT78/CBS7001	1	F2	1.08	0.00222	0.338	18.3182	2.05265	32.3251	32.2861	0.0187116
S. uvarum	25	1096	UCD61-137/CBS7001	1	F3	0.653	0.000429	0.374	19.6103	1.85504	18.6896	18.6623	0.0120274
S. uvarum	25	1095	DBVPG7787/CBS7001	2	F4	0.726	0.000889	0.316	21.2072	2.19257	19.6241	19.6981	0.0121713
S. uvarum	25	1094	GM14/CBS7001	2	F5	0.845	0.000913	0.358	19.1018	1.93879	24.6164	24.5795	0.00981482
S. uvarum	25	1093	CBS7001/CBS7001	3	F6	1.03	0.000981	0.332	20.9579	2.08874	28.0859	27.9966	0.0145384
S. uvarum	25	1098	ZP646/CBS7001	3	F7	0.915	0.00125	0.329	20.0351	2.10523	25.7962	25.7469	0.0130994
S. uvarum	25	1098	ZP646/CBS7001	1	G2	0.856	0.00118	0.319	20.6774	2.17533	23.6066	23.6158	0.0182736
S. uvarum	25	1097	yHCT78/CBS7001	1	G3	0.935	0.000949	0.359	19.209	1.93183	27.1561	27.1434	0.0198307
S. uvarum	25	1096	UCD61-137/CBS7001	2	G4	0.741	0.00096	0.339	19.635	2.04726	21.1941	21.1593	0.0109945
S. uvarum	25	1095	DBVPG7787/CBS7001	2	G5	0.881	0.000985	0.314	21.6337	2.20658	23.4524	23.4086	0.0123176
S. uvarum	25	1094	GM14/CBS7001	3	G6	0.87	0.000247	0.381	21.4324	1.81898	23.3228	23.363	0.0184028
S. uvarum	25	1093	CBS7001/CBS7001	3	G7	0.686	0.000531	0.341	20.9782	2.03003	18.6968	18.6143	0.0114934
S. uvarum	30	1093	CBS7001/CBS7001	1	B2	1.16	0.00073	0.449	16.4103	1.54	36.8	36.8283	0.0143116
S. uvarum	30	1098	ZP646/CBS7001	1	B3	1.04	0.000868	0.459	15.4423	1.51	34.2	34.2495	0.0161271
S. uvarum	30	1097	yHCT78/CBS7001	2	B4	1.16	0.000456	0.497	15.7908	1.4	37.7	37.757	0.0134559
S. uvarum	30	1096	UCD61-137/CBS7001	2	B5	1.08	0.0013	0.456	14.7334	1.52	36	36.0905	0.0134561
S. uvarum	30	1095	DBVPG7787/CBS7001	3	B6	1.1	0.00091	0.434	16.3538	1.6	34.9	35.0029	0.0164337
S. uvarum	30	1094	GM14/CBS7001	3	B7	1.11	0.000432	0.491	15.9843	1.41	35.9	35.9947	0.0124457
S. uvarum	30	1094	GM14/CBS7001	1	C2	1.13	0.000631	0.471	15.9012	1.47	36.5	36.5809	0.0124552
S. uvarum	30	1093	CBS7001/CBS7001	1	C3	1.17	0.00147	0.439	15.2031	1.58	38.8	38.8759	0.0137133
S. uvarum	30	1098	ZP646/CBS7001	2	C4	1.09	0.00104	0.436	15.9365	1.59	35.2	35.2914	0.0154518
S. uvarum	30	1097	yHCT78/CBS7001	2	C5	1.14	0.000847	0.476	15.1414	1.46	37.8	37.9067	0.0120861
S. uvarum	30	1096	UCD61-137/CBS7001	3	C6	1.18	0.00131	0.438	15.5258	1.58	38.7	38.7937	0.0133506
S. uvarum	30	1095	DBVPG7787/CBS7001	3	C7	1.1	0.000595	0.439	17.1341	1.58	34.3	34.3688	0.0159411
S. uvarum	30	1095	DBVPG7787/CBS7001	1	D2	1.22	0.00175	0.408	16.0295	1.7	39.2	39.235	0.0142826
S. uvarum	30	1094	GM14/CBS7001	1	D3	1.2	0.00123	0.47	14.6319	1.47	40.2	40.2229	0.0126112
S. uvarum	30	1093	CBS7001/CBS7001	2	D4	1.13	0.00128	0.434	15.6093	1.6	36.8	36.87	0.0122131
S. uvarum	30	1098	ZP646/CBS7001	2	D5	1.2	0.0018	0.435	14.9263	1.59	39.9	39.9137	0.0138163
S. uvarum	30	1097	yHCT78/CBS7001	3	D6	1.27	0.00228	0.438	14.4269	1.58	43.1	43.0952	0.0132286
S. uvarum	30	1096	UCD61-137/CBS7001	3	D7	1.16	0.00106	0.441	15.8625	1.57	37.5	37.5519	0.0140368
S. uvarum	30	1096	UCD61-137/CBS7001	1	E2	1.2	0.00242	0.425	14.6041	1.63	40.3	40.3115	0.0190497
S. uvarum	30	1095	DBVPG7787/CBS7001	1	E3	1.07	0.00131	0.425	15.7618	1.63	34.7	34.8107	0.0175027
S. uvarum	30	1094	GM14/CBS7001	2	E4	1.18	0.00112	0.463	15.0076	1.5	39.2	39.2877	0.0107005
S. uvarum	30	1093	CBS7001/CBS7001	2	E5	1.17	0.00243	0.435	14.1979	1.59	39.7	39.7393	0.0105147
S. uvarum	30	1098	ZP646/CBS7001	3	E6	1.21	0.00307	0.463	12.8877	1.5	42.7	42.7959	0.013876
S. uvarum	30	1097	yHCT78/CBS7001	3	E7	1.26	0.000907	0.485	14.9111	1.43	42	42.0927	0.00956777
S. uvarum	30	1097	yHCT78/CBS7001	1	F2	1.21	0.00188	0.433	14.917	1.6	40.3	40.3485	0.0146542
S. uvarum	30	1096	UCD61-137/CBS7001	1	F3	1.18	0.00179	0.428	15.1788	1.62	38.9	38.9724	0.0143162
S. uvarum	30	1095	DBVPG7787/CBS7001	2	F4	1.14	0.00114	0.419	16.4849	1.66	36.1	36.2154	0.0157215
S. uvarum	30	1094	GM14/CBS7001	2	F5	1.27	0.00157	0.453	14.7719	1.53	42.6	42.6765	0.011166
S. uvarum	30	1093	CBS7001/CBS7001	3	F6	1.22	0.000458	0.489	16.1482	1.42	39.2	39.3094	0.0142295
S. uvarum	30	1098	ZP646/CBS7001	3	F7	1.23	0.000961	0.46	15.547	1.51	40.4	40.4207	0.0126923
S. uvarum	30	1098	ZP646/CBS7001	1	G2	1.08	0.00121	0.418	16.2591	1.66	34.6	34.6065	0.0144507
S. uvarum	30	1097	yHCT78/CBS7001	1	G3	1.27	0.00399	0.439	13.0988	1.58	44.5	44.5588	0.0116357
S. uvarum	30	1096	UCD61-137/CBS7001	2	G4	1.25	0.0017	0.432	15.2634	1.6	41.2	41.2029	0.0121628
S. uvarum	30	1095	DBVPG7787/CBS7001	2	G5	1.14	0.000599	0.424	17.7904	1.63	34.6	34.6813	0.0156313
S. uvarum	30	1094	GM14/CBS7001	3	G6	1.25	0.00117	0.459	15.2018	1.51	41.4	41.4789	0.0114957
S. uvarum	30	1093	CBS7001/CBS7001	3	G7	1.19	0.00116	0.441	15.724	1.57	38.8	38.7954	0.0115867
S. uvarum	37	1093	CBS7001/CBS7001	1	B2	0.0173	0.00941	0.156098	-1.10393	4.44046	0.768	0.767	0.000621
S. uvarum	37	1098	ZP646/CBS7001	1	B3	0.0342	0.00704	0.117458	11.4986	5.90123	1.19	1.19	0.000804
S. uvarum	37	1097	yHCT78/CBS7001	2	B4	0.0126	0.00509	0.151723	2.54321	4.56849	0.531	0.53	0.000657
S. uvarum	37	1096	UCD61-137/CBS7001	2	B5	0.0229	0.00573	0.171125	6.40999	4.05053	0.919	0.918	0.001
S. uvarum	37	1095	DBVPG7787/CBS7001	3	B6	0.0175	0.00439	0.187899	5.81174	3.68894	0.714	0.714	0.000959
S. uvarum	37	1094	GM14/CBS7001	3	B7	0.00342	0.00105	0.19854	4.08089	3.49123	0.145	0.145	0.000539
S. uvarum	37	1094	GM14/CBS7001	1	C2	0.0239	0.00819	0.182183	3.57397	3.80468	1.01	1.01	0.000832
S. uvarum	37	1093	CBS7001/CBS7001	1	C3	0.0144	0.00528	0.188765	2.87486	3.67202	0.616	0.615	0.000555
S. uvarum	37	1098	ZP646/CBS7001	2	C4	0.0226	0.0056	0.107031	10.395	6.47614	0.8	0.799	0.000464
S. uvarum	37	1097	yHCT78/CBS7001	2	C5	0.0229	0.00979	0.132271	2.20923	5.24036	0.958	0.957	0.00092
S. uvarum	37	1096	UCD61-137/CBS7001	3	C6	0.0168	0.00492	0.12422	7.11566	5.58001	0.647	0.646	0.000577
S. uvarum	37	1095	DBVPG7787/CBS7001	3	C7	0.00405	0.00105	0.184006	5.72251	3.76698	0.166	0.166	0.00055
S. uvarum	37	1095	DBVPG7787/CBS7001	1	D2	0.0234	0.00731	0.185097	4.25455	3.74478	0.981	0.98	0.00115
S. uvarum	37	1094	GM14/CBS7001	1	D3	0.0212	0.00648	0.211501	3.87727	3.27727	0.904	0.902	0.000786
S. uvarum	37	1093	CBS7001/CBS7001	2	D4	0.0172	0.00762	0.194047	1.17979	3.57206	0.758	0.756	0.000673
S. uvarum	37	1098	ZP646/CBS7001	2	D5	0.0251	0.00755	0.120268	7.02462	5.76335	0.963	0.962	0.000695
S. uvarum	37	1097	yHCT78/CBS7001	3	D6	0.0234	0.00827	0.139549	4.3486	4.96706	0.956	0.954	0.000767
S. uvarum	37	1096	UCD61-137/CBS7001	3	D7	0.0238	0.00647	0.142211	6.91343	4.87408	0.93	0.928	0.000751
S. uvarum	37	1096	UCD61-137/CBS7001	1	E2	0.0354	0.0119	0.114643	5.98142	6.04616	1.37	1.37	0.000629
S. uvarum	37	1095	DBVPG7787/CBS7001	1	E3	0.0176	0.00561	0.19092	3.99228	3.63057	0.745	0.744	0.000998
S. uvarum	37	1094	GM14/CBS7001	2	E4	0.0242	0.011	0.161329	1.12112	4.29649	1.05	1.05	0.000742
S. uvarum	37	1093	CBS7001/CBS7001	2	E5	omit	omit	omit	omit	omit	omit	omit	omit
S. uvarum	37	1098	ZP646/CBS7001	3	E6	0.0557	0.0143	0.112582	9.43718	6.1568	2.02	2.02	0.00114
S. uvarum	37	1097	yHCT78/CBS7001	3	E7	0.0334	0.0116	0.14742	4.32675	4.70184	1.37	1.37	0.00123
S. uvarum	37	1097	yHCT78/CBS7001	1	F2	0.0197	0.00495	0.149883	7.29383	4.62459	0.77	0.77	0.000826
S. uvarum	37	1096	UCD61-137/CBS7001	1	F3	0.0166	0.00451	0.129014	7.62801	5.37264	0.632	0.632	0.000545
S. uvarum	37	1095	DBVPG7787/CBS7001	2	F4	0.00957	0.00337	0.159127	3.83577	4.35595	0.399	0.399	0.000742
S. uvarum	37	1094	GM14/CBS7001	2	F5	0.0253	0.00982	0.206653	2.20088	3.35417	1.1	1.1	0.000955
S. uvarum	37	1093	CBS7001/CBS7001	3	F6	0.0176	0.00479	0.295194	3.33439	2.34811	0.771	0.77	0.000889
S. uvarum	37	1098	ZP646/CBS7001	3	F7	0.0237	0.00392	0.155335	10.4355	4.46227	0.87	0.868	0.000768
S. uvarum	37	1098	ZP646/CBS7001	1	G2	0.0249	0.0061	0.114762	9.82813	6.03986	0.9	0.898	0.000571
S. uvarum	37	1097	yHCT78/CBS7001	1	G3	0.0199	0.00785	0.141851	3.02262	4.88645	0.83	0.828	0.000763
S. uvarum	37	1096	UCD61-137/CBS7001	2	G4	0.017	0.0039	0.167527	7.25146	4.13751	0.672	0.672	0.000777
S. uvarum	37	1095	DBVPG7787/CBS7001	2	G5	0.0171	0.00637	0.203207	2.54928	3.41104	0.741	0.74	0.000894
S. uvarum	37	1094	GM14/CBS7001	3	G6	omit	omit	omit	omit	omit	omit	omit	omit
S. uvarum	37	1093	CBS7001/CBS7001	3	G7	0.0135	0.00235	0.330636	4.72538	2.0964	0.581	0.581	0.000821
S. uvarum	25	35	GM14/GM14	1	B2	1.28	0.00224	0.419	15.1511	1.6552	42.3806	42.4729	0.0105994
S. uvarum	25	341	ZP646/ZP646	1	B3	1.13	0.00207	0.337	18.6948	2.05495	33.5225	33.6612	0.0171859
S. uvarum	25	345	UCD61-137/UCD61-137	1	B4	1.05	0.00159	0.416	15.5853	1.6648	34.2078	34.1917	0.023077
S. uvarum	25	347	yHCT78/yHCT78	1	B5	1.15	0.000911	0.434	16.4635	1.59782	36.6309	36.6474	0.0122138
S. uvarum	25	347	yHCT78/yHCT78	2	C2	1.34	0.00519	0.382	14.5162	1.81368	45.0989	45.1397	0.0142044
S. uvarum	25	35	GM14/GM14	2	C3	1.22	0.00148	0.442	15.1807	1.56732	40.2946	40.2894	0.0105899
S. uvarum	25	341	ZP646/ZP646	2	C4	1.08	0.00185	0.356	17.8855	1.94615	32.8201	32.8729	0.0130662
S. uvarum	25	345	UCD61-137/UCD61-137	2	C5	1.06	0.0018	0.41	15.522	1.68917	34.5257	34.495	0.0238733
S. uvarum	25	345	UCD61-137/UCD61-137	3	D2	1.08	0.00184	0.457	13.9403	1.51656	37.0441	37.1436	0.0154238
S. uvarum	25	347	yHCT78/yHCT78	3	D3	1.28	0.00406	0.397	14.4944	1.74677	43.2805	43.2852	0.0141613
S. uvarum	25	35	GM14/GM14	3	D4	1.13	0.000699	0.465	15.8895	1.49065	36.6253	36.7142	0.0103037
S. uvarum	25	341	ZP646/ZP646	3	D5	1.01	0.00217	0.348	17.6363	1.99153	30.9007	30.9465	0.0112909
S. uvarum	25	341	ZP646/ZP646	1	E2	1.21	0.00348	0.339	17.2449	2.04368	37.5038	37.5422	0.00939171
S. uvarum	25	345	UCD61-137/UCD61-137	1	E3	1.11	0.00122	0.441	15.453	1.57253	36.409	36.3456	0.0244548
S. uvarum	25	347	yHCT78/yHCT78	1	E4	1.18	0.00127	0.435	15.6922	1.59202	38.4249	38.4491	0.0111642
S. uvarum	25	35	GM14/GM14	1	E5	1.33	0.00148	0.434	15.6691	1.59788	43.2855	43.2962	0.00753821
S. uvarum	25	35	GM14/GM14	2	F2	1.35	0.00285	0.413	14.9289	1.67965	45.101	45.1116	0.0155117
S. uvarum	25	341	ZP646/ZP646	2	F3	1.11	0.00144	0.355	18.7202	1.95144	32.865	32.923	0.0104957
S. uvarum	25	345	UCD61-137/UCD61-137	2	F4	0.958	0.00213	0.407	15.0161	1.7048	31.8396	31.8062	0.0244339
S. uvarum	25	347	yHCT78/yHCT78	2	F5	1.12	0.00142	0.419	15.8974	1.65387	36.0863	36.0976	0.0152111
S. uvarum	25	347	yHCT78/yHCT78	3	G2	1.27	0.00335	0.39	15.2101	1.77543	42.0575	42.0389	0.0196655
S. uvarum	25	35	GM14/GM14	3	G3	1.24	0.00131	0.439	15.6099	1.57924	40.5376	40.5629	0.00878875
S. uvarum	25	341	ZP646/ZP646	3	G4	1.07	0.00131	0.36	18.5982	1.92528	31.5718	31.6157	0.00998636
S. uvarum	25	345	UCD61-137/UCD61-137	3	G5	1.04	0.00181	0.421	15.1052	1.64662	34.6259	34.5565	0.0268384
S. uvarum	30	35	GM14/GM14	1	B2	1.31	0.00223	0.508	12.548	1.36	46.9	46.9921	0.010404
S. uvarum	30	341	ZP646/ZP646	1	B3	1.09	0.000987	0.452	15.491	1.53	35.8	35.9073	0.016543
S. uvarum	30	345	UCD61-137/UCD61-137	1	B4	1.11	0.00204	0.453	13.8958	1.53	38.2	38.1495	0.0286594
S. uvarum	30	347	yHCT78/yHCT78	1	B5	1.17	0.000873	0.509	14.1317	1.36	39.8	39.9206	0.0120269
S. uvarum	30	347	yHCT78/yHCT78	2	C2	1.27	0.0021	0.485	13.1988	1.43	44.4	44.4246	0.00898899
S. uvarum	30	35	GM14/GM14	2	C3	1.21	0.000683	0.53	14.1043	1.31	41.4	41.5006	0.012425
S. uvarum	30	341	ZP646/ZP646	2	C4	1.06	0.000742	0.452	16.0739	1.53	34	34.1697	0.0158411
S. uvarum	30	345	UCD61-137/UCD61-137	2	C5	1.11	0.00161	0.47	13.8921	1.47	38	37.9916	0.0254172
S. uvarum	30	345	UCD61-137/UCD61-137	3	D2	1.23	0.00418	0.462	12.2845	1.5	44.2	44.1451	0.0252931
S. uvarum	30	347	yHCT78/yHCT78	3	D3	1.2	0.00144	0.495	13.5957	1.4	41.5	41.6144	0.00996667
S. uvarum	30	35	GM14/GM14	3	D4	1.23	0.000706	0.531	14.0575	1.31	42	42.0447	0.0117723
S. uvarum	30	341	ZP646/ZP646	3	D5	1.18	0.002	0.43	14.8357	1.61	39.6	39.6571	0.013807
S. uvarum	30	341	ZP646/ZP646	1	E2	1.1	0.0011	0.433	15.9371	1.6	35.6	35.6562	0.014404
S. uvarum	30	345	UCD61-137/UCD61-137	1	E3	1.01	0.00254	0.448	13.3522	1.55	35.2	35.1843	0.0245257
S. uvarum	30	347	yHCT78/yHCT78	1	E4	1.13	0.000623	0.517	14.5076	1.34	38.3	38.3633	0.0115362
S. uvarum	30	35	GM14/GM14	1	E5	1.19	0.000829	0.516	14.0805	1.34	40.8	40.8903	0.0114367
S. uvarum	30	35	GM14/GM14	2	F2	1.25	0.00157	0.52	12.836	1.33	44.4	44.4788	0.0110631
S. uvarum	30	341	ZP646/ZP646	2	F3	1.21	0.00193	0.429	15.0114	1.62	40.2	40.2874	0.0153339
S. uvarum	30	345	UCD61-137/UCD61-137	2	F4	1.01	0.00448	0.434	12.4684	1.6	36.2	36.109	0.0280952
S. uvarum	30	347	yHCT78/yHCT78	2	F5	1.16	0.00142	0.5	13.4052	1.39	40.6	40.6465	0.0125428
S. uvarum	30	347	yHCT78/yHCT78	3	G2	1.16	0.00124	0.476	14.3753	1.46	39.4	39.426	0.0140516
S. uvarum	30	35	GM14/GM14	3	G3	1.23	0.00109	0.504	13.9336	1.37	42.3	42.4278	0.0120759
S. uvarum	30	341	ZP646/ZP646	3	G4	1.08	0.00105	0.444	15.6055	1.56	35.3	35.4061	0.0144916
S. uvarum	30	345	UCD61-137/UCD61-137	3	G5	1.14	0.00285	0.441	13.5729	1.57	39.7	39.6152	0.0281786
S. uvarum	37	35	GM14/GM14	1	B2	0.0176	0.00722	0.732977	0.493479	0.94566	0.827	0.826	0.000492
S. uvarum	37	341	ZP646/ZP646	1	B3	0.0154	0.0077	0.225347	-0.0069418	3.07591	0.695	0.693	0.000634
S. uvarum	37	345	UCD61-137/UCD61-137	1	B4	0.0213	0.00944	0.340094	0.658775	2.03811	0.975	0.973	0.00106
S. uvarum	37	347	yHCT78/yHCT78	1	B5	0.0231	0.0125	0.200932	-0.819549	3.44965	1.04	1.04	0.000847
S. uvarum	37	347	yHCT78/yHCT78	2	C2	0.0153	0.00854	0.184127	-1.28745	3.7645	0.689	0.687	0.000926
S. uvarum	37	35	GM14/GM14	2	C3	0.0172	0.0076	0.889309	0.262372	0.779422	0.814	0.808	0.000384
S. uvarum	37	341	ZP646/ZP646	2	C4	0.04	0.0173	0.223342	1.18978	3.10352	1.78	1.78	0.00147
S. uvarum	37	345	UCD61-137/UCD61-137	2	C5	0.016	0.00797	0.335759	0.0389392	2.06442	0.741	0.739	0.000962
S. uvarum	37	345	UCD61-137/UCD61-137	3	D2	0.0117	0.00699	0.292367	-1.34234	2.37081	0.544	0.543	0.000703
S. uvarum	37	347	yHCT78/yHCT78	3	D3	0.0187	0.00989	0.216937	-0.513091	3.19516	0.849	0.847	0.000848
S. uvarum	37	35	GM14/GM14	3	D4	0.0152	0.00784	0.470123	-0.135338	1.4744	0.712	0.706	0.000393
S. uvarum	37	341	ZP646/ZP646	3	D5	0.0257	0.0108	0.216047	1.50547	3.20832	1.14	1.13	0.000784
S. uvarum	37	341	ZP646/ZP646	1	E2	0.0274	0.0121	0.204615	1.15944	3.38757	1.21	1.21	0.00104
S. uvarum	37	345	UCD61-137/UCD61-137	1	E3	0.0144	0.0066	0.390193	0.419934	1.77642	0.664	0.663	0.000763
S. uvarum	37	347	yHCT78/yHCT78	1	E4	0.0244	0.0133	0.243295	-0.771023	2.84899	1.12	1.11	0.00109
S. uvarum	37	35	GM14/GM14	1	E5	0.0213	0.00483	1.132	1.0825	0.612319	1	0.995	0.000836
S. uvarum	37	35	GM14/GM14	2	F2	0.0217	0.01	0.455533	0.324455	1.52162	1.01	1.01	0.00057
S. uvarum	37	341	ZP646/ZP646	2	F3	0.0196	0.00834	0.269324	1.11569	2.57366	0.884	0.882	0.000787
S. uvarum	37	345	UCD61-137/UCD61-137	2	F4	0.0257	0.00978	0.463921	1.05259	1.49411	1.19	1.18	0.00126
S. uvarum	37	347	yHCT78/yHCT78	2	F5	0.0246	0.0138	0.261955	-0.958968	2.64606	1.13	1.13	0.001
S. uvarum	37	347	yHCT78/yHCT78	3	G2	0.0198	0.0101	0.237919	-0.196184	2.91337	0.9	0.898	0.00133
S. uvarum	37	35	GM14/GM14	3	G3	0.0164	0.00445	1.05299	0.934994	0.658263	0.77	0.769	0.000626
S. uvarum	37	341	ZP646/ZP646	3	G4	0.0325	0.0148	0.249516	0.723296	2.77797	1.46	1.46	0.00123
S. uvarum	37	345	UCD61-137/UCD61-137	3	G5	0.024	0.00645	0.779296	1.28577	0.889454	1.12	1.12	0.0014

## Sheet: S6. S. cerevisiae Sporulation E
Species	Temperature	yCSH Strain #	Genotype	Day Measure Taken	Sporulation Efficiency (%)	Average Sporulation Efficiency (%)	Std. Dev.
S. cerevisiae	4	1031	YIIC17_E5/SK1	11	2.18	0.933333	1.12327	1
S. cerevisiae	4	1031	YIIC17_E5/SK1	11	0.62	0.933333	1.12327	2
S. cerevisiae	4	1031	YIIC17_E5/SK1	11	0	0.933333	1.12327	3
S. cerevisiae	4	1033	Y12/SK1	11	0	0	0	10
S. cerevisiae	4	1033	Y12/SK1	11	0	0	0	11
S. cerevisiae	4	1033	Y12/SK1	11	0	0	0	12
S. cerevisiae	4	1034	SK1/SK1	10	0.73	0.243333	0.421466	4
S. cerevisiae	4	1034	SK1/SK1	10	0	0.243333	0.421466	5
S. cerevisiae	4	1034	SK1/SK1	10	0	0.243333	0.421466	6
S. cerevisiae	4	1035	DBVPG6044/SK1	12	0	0	0	13
S. cerevisiae	4	1035	DBVPG6044/SK1	12	0	0	0	14
S. cerevisiae	4	1035	DBVPG6044/SK1	12	0	0	0	15
S. cerevisiae	4	1036	DBVPG1106/SK1	12	0	0	0	16
S. cerevisiae	4	1036	DBVPG1106/SK1	12	0	0	0	17
S. cerevisiae	4	1036	DBVPG1106/SK1	12	0	0	0	18
S. cerevisiae	4	1039	UWOPS83_787_3/SK1	10	0	0	0	7
S. cerevisiae	4	1039	UWOPS83_787_3/SK1	10	0	0	0	8
S. cerevisiae	4	1039	UWOPS83_787_3/SK1	10	0	0	0	9
S. cerevisiae	4	1150	YIIC17_E5/YIIC17_E5	NA	NA	NA	NA	19
S. cerevisiae	4	1150	YIIC17_E5/YIIC17_E5	NA	NA	NA	NA	20
S. cerevisiae	4	1150	YIIC17_E5/YIIC17_E5	NA	NA	NA	NA	21
S. cerevisiae	4	1151	Y12/Y12	NA	NA	NA	NA	28
S. cerevisiae	4	1151	Y12/Y12	NA	NA	NA	NA	29
S. cerevisiae	4	1151	Y12/Y12	NA	NA	NA	NA	30
S. cerevisiae	4	1153	DBVPG6044/DBVPG6044	11	0	0	0	22
S. cerevisiae	4	1153	DBVPG6044/DBVPG6044	11	0	0	0	23
S. cerevisiae	4	1153	DBVPG6044/DBVPG6044	11	0	0	0	24
S. cerevisiae	4	1148	DBVPG1106/DBVPG1106	12	0	0.166667	0.288675	31
S. cerevisiae	4	1148	DBVPG1106/DBVPG1106	12	0	0.166667	0.288675	32
S. cerevisiae	4	1148	DBVPG1106/DBVPG1106	12	0.5	0.166667	0.288675	33
S. cerevisiae	10	1031	YIIC17_E5/SK1	12	0	0.14	0.242487	34
S. cerevisiae	10	1031	YIIC17_E5/SK1	12	0.42	0.14	0.242487	35
S. cerevisiae	10	1031	YIIC17_E5/SK1	12	0	0.14	0.242487	36
S. cerevisiae	10	1033	Y12/SK1	12	60.52	63.6167	4.07262	25
S. cerevisiae	10	1033	Y12/SK1	12	62.1	63.6167	4.07262	26
S. cerevisiae	10	1033	Y12/SK1	12	68.23	63.6167	4.07262	27
S. cerevisiae	10	1034	SK1/SK1	11	49.05	57.5633	7.77551	37
S. cerevisiae	10	1034	SK1/SK1	11	64.29	57.5633	7.77551	38
S. cerevisiae	10	1034	SK1/SK1	11	59.35	57.5633	7.77551	39
S. cerevisiae	10	1035	DBVPG6044/SK1	11	33.33	48.0333	13.1137	46
S. cerevisiae	10	1035	DBVPG6044/SK1	11	58.52	48.0333	13.1137	47
S. cerevisiae	10	1035	DBVPG6044/SK1	11	52.25	48.0333	13.1137	48
S. cerevisiae	10	1036	DBVPG1106/SK1	11	91.29	90.7333	1.17815	40
S. cerevisiae	10	1036	DBVPG1106/SK1	11	91.53	90.7333	1.17815	41
S. cerevisiae	10	1036	DBVPG1106/SK1	11	89.38	90.7333	1.17815	42
S. cerevisiae	10	1039	UWOPS83_787_3/SK1	12	87.13	85.27	2.13417	49
S. cerevisiae	10	1039	UWOPS83_787_3/SK1	12	85.74	85.27	2.13417	50
S. cerevisiae	10	1039	UWOPS83_787_3/SK1	12	82.94	85.27	2.13417	51
S. cerevisiae	10	1150	YIIC17_E5/YIIC17_E5	NA	NA	NA	NA	52
S. cerevisiae	10	1150	YIIC17_E5/YIIC17_E5	NA	NA	NA	NA	53
S. cerevisiae	10	1150	YIIC17_E5/YIIC17_E5	NA	NA	NA	NA	54
S. cerevisiae	10	1151	Y12/Y12	NA	NA	NA	NA	43
S. cerevisiae	10	1151	Y12/Y12	NA	NA	NA	NA	44
S. cerevisiae	10	1151	Y12/Y12	NA	NA	NA	NA	45
S. cerevisiae	10	1153	DBVPG6044/DBVPG6044	10	9.22	16.8933	6.64591	55
S. cerevisiae	10	1153	DBVPG6044/DBVPG6044	10	20.82	16.8933	6.64591	56
S. cerevisiae	10	1153	DBVPG6044/DBVPG6044	10	20.64	16.8933	6.64591	57
S. cerevisiae	10	1148	DBVPG1106/DBVPG1106	10	60	68.8467	9.80571	64
S. cerevisiae	10	1148	DBVPG1106/DBVPG1106	10	67.15	68.8467	9.80571	65
S. cerevisiae	10	1148	DBVPG1106/DBVPG1106	10	79.39	68.8467	9.80571	66
S. cerevisiae	15	1031	YIIC17_E5/SK1	11	29.71	35.1133	5.4302	58
S. cerevisiae	15	1031	YIIC17_E5/SK1	11	40.57	35.1133	5.4302	59
S. cerevisiae	15	1031	YIIC17_E5/SK1	11	35.06	35.1133	5.4302	60
S. cerevisiae	15	1033	Y12/SK1	14	78.57	78.86	0.600083	67
S. cerevisiae	15	1033	Y12/SK1	14	78.46	78.86	0.600083	68
S. cerevisiae	15	1033	Y12/SK1	14	79.55	78.86	0.600083	69
S. cerevisiae	15	1034	SK1/SK1	13	89.4	89.9267	0.722242	70
S. cerevisiae	15	1034	SK1/SK1	13	90.75	89.9267	0.722242	71
S. cerevisiae	15	1034	SK1/SK1	13	89.63	89.9267	0.722242	72
S. cerevisiae	15	1035	DBVPG6044/SK1	10	73.74	65.1667	8.08892	61
S. cerevisiae	15	1035	DBVPG6044/SK1	10	57.67	65.1667	8.08892	62
S. cerevisiae	15	1035	DBVPG6044/SK1	10	64.09	65.1667	8.08892	63
S. cerevisiae	15	1036	DBVPG1106/SK1	11	95.62	94.8833	0.650103	73
S. cerevisiae	15	1036	DBVPG1106/SK1	11	94.64	94.8833	0.650103	74
S. cerevisiae	15	1036	DBVPG1106/SK1	11	94.39	94.8833	0.650103	75
S. cerevisiae	15	1039	UWOPS83_787_3/SK1	12	83.3	85.03	3.48363	82
S. cerevisiae	15	1039	UWOPS83_787_3/SK1	12	89.04	85.03	3.48363	83
S. cerevisiae	15	1039	UWOPS83_787_3/SK1	12	82.75	85.03	3.48363	84
S. cerevisiae	15	1150	YIIC17_E5/YIIC17_E5	10	0	0	0	76
S. cerevisiae	15	1150	YIIC17_E5/YIIC17_E5	10	0	0	0	77
S. cerevisiae	15	1150	YIIC17_E5/YIIC17_E5	10	0	0	0	78
S. cerevisiae	15	1151	Y12/Y12	10	0	0	0	85
S. cerevisiae	15	1151	Y12/Y12	10	0	0	0	86
S. cerevisiae	15	1151	Y12/Y12	10	0	0	0	87
S. cerevisiae	15	1153	DBVPG6044/DBVPG6044	10	43.69	33.5633	8.78201	88
S. cerevisiae	15	1153	DBVPG6044/DBVPG6044	10	28.96	33.5633	8.78201	89
S. cerevisiae	15	1153	DBVPG6044/DBVPG6044	10	28.04	33.5633	8.78201	90
S. cerevisiae	15	1148	DBVPG1106/DBVPG1106	10	96.15	95.5167	0.994853	79
S. cerevisiae	15	1148	DBVPG1106/DBVPG1106	10	94.37	95.5167	0.994853	80
S. cerevisiae	15	1148	DBVPG1106/DBVPG1106	10	96.03	95.5167	0.994853	81
S. cerevisiae	25	1031	YIIC17_E5/SK1	11	55.03	51.4667	3.80442	91
S. cerevisiae	25	1031	YIIC17_E5/SK1	11	51.91	51.4667	3.80442	92
S. cerevisiae	25	1031	YIIC17_E5/SK1	11	47.46	51.4667	3.80442	93
S. cerevisiae	25	1033	Y12/SK1	11	93.82	94.4633	0.562168	100
S. cerevisiae	25	1033	Y12/SK1	11	94.86	94.4633	0.562168	101
S. cerevisiae	25	1033	Y12/SK1	11	94.71	94.4633	0.562168	102
S. cerevisiae	25	1034	SK1/SK1	10	95.53	95.6067	0.380832	94
S. cerevisiae	25	1034	SK1/SK1	10	96.02	95.6067	0.380832	95
S. cerevisiae	25	1034	SK1/SK1	10	95.27	95.6067	0.380832	96
S. cerevisiae	25	1035	DBVPG6044/SK1	10	76.08	75.3367	2.12486	103
S. cerevisiae	25	1035	DBVPG6044/SK1	10	76.99	75.3367	2.12486	104
S. cerevisiae	25	1035	DBVPG6044/SK1	10	72.94	75.3367	2.12486	105
S. cerevisiae	25	1036	DBVPG1106/SK1	10	95.38	95.1133	0.232881	106
S. cerevisiae	25	1036	DBVPG1106/SK1	10	95.01	95.1133	0.232881	107
S. cerevisiae	25	1036	DBVPG1106/SK1	10	94.95	95.1133	0.232881	108
S. cerevisiae	25	1039	UWOPS83_787_3/SK1	10	77.49	76.6867	0.697161	97
S. cerevisiae	25	1039	UWOPS83_787_3/SK1	10	76.33	76.6867	0.697161	98
S. cerevisiae	25	1039	UWOPS83_787_3/SK1	10	76.24	76.6867	0.697161	99
S. cerevisiae	25	1150	YIIC17_E5/YIIC17_E5	10	12.24	6.27667	5.27106	109
S. cerevisiae	25	1150	YIIC17_E5/YIIC17_E5	10	4.35	6.27667	5.27106	110
S. cerevisiae	25	1150	YIIC17_E5/YIIC17_E5	10	2.24	6.27667	5.27106	111
S. cerevisiae	25	1151	Y12/Y12	10	86.97	85.7467	2.24121	118
S. cerevisiae	25	1151	Y12/Y12	10	83.16	85.7467	2.24121	119
S. cerevisiae	25	1151	Y12/Y12	10	87.11	85.7467	2.24121	120
S. cerevisiae	25	1153	DBVPG6044/DBVPG6044	10	64.23	67.0667	2.49841	112
S. cerevisiae	25	1153	DBVPG6044/DBVPG6044	10	68.94	67.0667	2.49841	113
S. cerevisiae	25	1153	DBVPG6044/DBVPG6044	10	68.03	67.0667	2.49841	114
S. cerevisiae	25	1148	DBVPG1106/DBVPG1106	10	92.34	88.68	3.2977	121
S. cerevisiae	25	1148	DBVPG1106/DBVPG1106	10	85.94	88.68	3.2977	122
S. cerevisiae	25	1148	DBVPG1106/DBVPG1106	10	87.76	88.68	3.2977	123
S. cerevisiae	30	1031	YIIC17_E5/SK1	10	52.73	51.8333	0.905115	124
S. cerevisiae	30	1031	YIIC17_E5/SK1	10	51.85	51.8333	0.905115	125
S. cerevisiae	30	1031	YIIC17_E5/SK1	10	50.92	51.8333	0.905115	126
S. cerevisiae	30	1033	Y12/SK1	14	86.97	84.7	1.98502	115
S. cerevisiae	30	1033	Y12/SK1	14	83.29	84.7	1.98502	116
S. cerevisiae	30	1033	Y12/SK1	14	83.84	84.7	1.98502	117
S. cerevisiae	30	1034	SK1/SK1	13	93.68	94.88	1.13248
S. cerevisiae	30	1034	SK1/SK1	13	95.03	94.88	1.13248
S. cerevisiae	30	1034	SK1/SK1	13	95.93	94.88	1.13248
S. cerevisiae	30	1035	DBVPG6044/SK1	10	71.35	78.9133	6.60956
S. cerevisiae	30	1035	DBVPG6044/SK1	10	81.81	78.9133	6.60956
S. cerevisiae	30	1035	DBVPG6044/SK1	10	83.58	78.9133	6.60956
S. cerevisiae	30	1036	DBVPG1106/SK1	11	94.47	93.8333	1.83004
S. cerevisiae	30	1036	DBVPG1106/SK1	11	91.77	93.8333	1.83004
S. cerevisiae	30	1036	DBVPG1106/SK1	11	95.26	93.8333	1.83004
S. cerevisiae	30	1039	UWOPS83_787_3/SK1	13	86.98	85.4033	2.73953
S. cerevisiae	30	1039	UWOPS83_787_3/SK1	13	86.99	85.4033	2.73953
S. cerevisiae	30	1039	UWOPS83_787_3/SK1	13	82.24	85.4033	2.73953
S. cerevisiae	30	1150	YIIC17_E5/YIIC17_E5	10	0	0.16	0.277128
S. cerevisiae	30	1150	YIIC17_E5/YIIC17_E5	10	0	0.16	0.277128
S. cerevisiae	30	1150	YIIC17_E5/YIIC17_E5	10	0.48	0.16	0.277128
S. cerevisiae	30	1151	Y12/Y12	10	81.98	77.04	4.27846
S. cerevisiae	30	1151	Y12/Y12	10	74.52	77.04	4.27846
S. cerevisiae	30	1151	Y12/Y12	10	74.62	77.04	4.27846
S. cerevisiae	30	1153	DBVPG6044/DBVPG6044	10	58.99	65.5933	7.65911
S. cerevisiae	30	1153	DBVPG6044/DBVPG6044	10	63.8	65.5933	7.65911
S. cerevisiae	30	1153	DBVPG6044/DBVPG6044	10	73.99	65.5933	7.65911
S. cerevisiae	30	1148	DBVPG1106/DBVPG1106	12	85.55	81.72	3.49295
S. cerevisiae	30	1148	DBVPG1106/DBVPG1106	12	78.71	81.72	3.49295
S. cerevisiae	30	1148	DBVPG1106/DBVPG1106	12	80.9	81.72	3.49295
S. cerevisiae	37	1031	YIIC17_E5/SK1	10	0	0	0
S. cerevisiae	37	1031	YIIC17_E5/SK1	10	0	0	0
S. cerevisiae	37	1031	YIIC17_E5/SK1	10	0	0	0
S. cerevisiae	37	1033	Y12/SK1	11	83.86	85.7767	1.68767
S. cerevisiae	37	1033	Y12/SK1	11	87.04	85.7767	1.68767
S. cerevisiae	37	1033	Y12/SK1	11	86.43	85.7767	1.68767
S. cerevisiae	37	1034	SK1/SK1	10	91.03	90.8833	0.196554
S. cerevisiae	37	1034	SK1/SK1	10	90.96	90.8833	0.196554
S. cerevisiae	37	1034	SK1/SK1	10	90.66	90.8833	0.196554
S. cerevisiae	37	1035	DBVPG6044/SK1	11	77.69	80.2433	2.21127
S. cerevisiae	37	1035	DBVPG6044/SK1	11	81.53	80.2433	2.21127
S. cerevisiae	37	1035	DBVPG6044/SK1	11	81.51	80.2433	2.21127
S. cerevisiae	37	1036	DBVPG1106/SK1	11	87.89	87.48	2.36184
S. cerevisiae	37	1036	DBVPG1106/SK1	11	89.61	87.48	2.36184
S. cerevisiae	37	1036	DBVPG1106/SK1	11	84.94	87.48	2.36184
S. cerevisiae	37	1039	UWOPS83_787_3/SK1	10	42.57	66.79	20.9762
S. cerevisiae	37	1039	UWOPS83_787_3/SK1	10	78.69	66.79	20.9762
S. cerevisiae	37	1039	UWOPS83_787_3/SK1	10	79.11	66.79	20.9762
S. cerevisiae	37	1150	YIIC17_E5/YIIC17_E5	10	0	0	0
S. cerevisiae	37	1150	YIIC17_E5/YIIC17_E5	10	0	0	0
S. cerevisiae	37	1150	YIIC17_E5/YIIC17_E5	10	0	0	0
S. cerevisiae	37	1151	Y12/Y12	10	10.18	7.57667	3.74874
S. cerevisiae	37	1151	Y12/Y12	10	3.28	7.57667	3.74874
S. cerevisiae	37	1151	Y12/Y12	10	9.27	7.57667	3.74874
S. cerevisiae	37	1153	DBVPG6044/DBVPG6044	10	61.15	63.14	2.76718
S. cerevisiae	37	1153	DBVPG6044/DBVPG6044	10	61.97	63.14	2.76718
S. cerevisiae	37	1153	DBVPG6044/DBVPG6044	10	66.3	63.14	2.76718
S. cerevisiae	37	1148	DBVPG1106/DBVPG1106	14	2.55	1.65667	1.43619
S. cerevisiae	37	1148	DBVPG1106/DBVPG1106	14	0	1.65667	1.43619
S. cerevisiae	37	1148	DBVPG1106/DBVPG1106	14	2.42	1.65667	1.43619
S. cerevisiae	42	1031	YIIC17_E5/SK1	10	0	0	0
S. cerevisiae	42	1031	YIIC17_E5/SK1	10	0	0	0
S. cerevisiae	42	1031	YIIC17_E5/SK1	10	0	0	0
S. cerevisiae	42	1033	Y12/SK1	11	0.039	0.0493333	0.0178979
S. cerevisiae	42	1033	Y12/SK1	11	0.039	0.0493333	0.0178979
S. cerevisiae	42	1033	Y12/SK1	11	0.07	0.0493333	0.0178979
S. cerevisiae	42	1034	SK1/SK1	10	94.75	94.4367	0.631295
S. cerevisiae	42	1034	SK1/SK1	10	94.85	94.4367	0.631295
S. cerevisiae	42	1034	SK1/SK1	10	93.71	94.4367	0.631295
S. cerevisiae	42	1035	DBVPG6044/SK1	11	88.6	93.8567	4.55616
S. cerevisiae	42	1035	DBVPG6044/SK1	11	96.3	93.8567	4.55616
S. cerevisiae	42	1035	DBVPG6044/SK1	11	96.67	93.8567	4.55616
S. cerevisiae	42	1036	DBVPG1106/SK1	10	0	0	0
S. cerevisiae	42	1036	DBVPG1106/SK1	10	0	0	0
S. cerevisiae	42	1036	DBVPG1106/SK1	10	0	0	0
S. cerevisiae	42	1039	UWOPS83_787_3/SK1	11	0	0	0
S. cerevisiae	42	1039	UWOPS83_787_3/SK1	11	0	0	0
S. cerevisiae	42	1039	UWOPS83_787_3/SK1	11	0	0	0
S. cerevisiae	42	1150	YIIC17_E5/YIIC17_E5	NA	NA	NA	NA
S. cerevisiae	42	1150	YIIC17_E5/YIIC17_E5	NA	NA	NA	NA
S. cerevisiae	42	1150	YIIC17_E5/YIIC17_E5	NA	NA	NA	NA
S. cerevisiae	42	1151	Y12/Y12	10	0	0	0
S. cerevisiae	42	1151	Y12/Y12	10	0	0	0
S. cerevisiae	42	1151	Y12/Y12	10	0	0	0
S. cerevisiae	42	1153	DBVPG6044/DBVPG6044	10	0	0	0
S. cerevisiae	42	1153	DBVPG6044/DBVPG6044	10	0	0	0
S. cerevisiae	42	1153	DBVPG6044/DBVPG6044	10	0	0	0
S. cerevisiae	42	1148	DBVPG1106/DBVPG1106	NA	NA	NA	NA
S. cerevisiae	42	1148	DBVPG1106/DBVPG1106	NA	NA	NA	NA
S. cerevisiae	42	1148	DBVPG1106/DBVPG1106	NA	NA	NA	NA

## Sheet: S7. S. uvarum Sporulation Effic
Species	Temperature	yCSH Strain #	Genotype	Day Measure Taken	Sporulation Efficiency (%)	Average Sporulation Efficiency (%)	Std. Dev.
S. uvarum	4	1094	GM14/CBS7001	11	1.26	0.58	0.635925
S. uvarum	4	1094	GM14/CBS7001	11	0.48	0.58	0.635925
S. uvarum	4	1094	GM14/CBS7001	11	0	0.58	0.635925
S. uvarum	4	1095	DBVPG7787/CBS7001	11	0	0	0
S. uvarum	4	1095	DBVPG7787/CBS7001	11	0	0	0
S. uvarum	4	1095	DBVPG7787/CBS7001	11	0	0	0
S. uvarum	4	1096	UCD61-137/CBS7001	11	0.83	0.606667	0.531445
S. uvarum	4	1096	UCD61-137/CBS7001	11	0	0.606667	0.531445
S. uvarum	4	1096	UCD61-137/CBS7001	11	0.99	0.606667	0.531445
S. uvarum	4	1097	yHCT78/CBS7001	10	0	0	0
S. uvarum	4	1097	yHCT78/CBS7001	10	0	0	0
S. uvarum	4	1097	yHCT78/CBS7001	10	0	0	0
S. uvarum	4	1098	ZP646/CBS7001	10	0	0	0
S. uvarum	4	1098	ZP646/CBS7001	10	0	0	0
S. uvarum	4	1098	ZP646/CBS7001	10	0	0	0
S. uvarum	4	1093	CBS7001/CBS7001	11	0	0	0
S. uvarum	4	1093	CBS7001/CBS7001	11	0	0	0
S. uvarum	4	1093	CBS7001/CBS7001	11	0	0	0
S. uvarum	4	35	GM14/GM14	10	0.87	0.773333	0.729817
S. uvarum	4	35	GM14/GM14	10	1.45	0.773333	0.729817
S. uvarum	4	35	GM14/GM14	10	0	0.773333	0.729817
S. uvarum	4	347	yHCT78/yHCT78	13	0	0	0
S. uvarum	4	347	yHCT78/yHCT78	13	0	0	0
S. uvarum	4	347	yHCT78/yHCT78	13	0	0	0
S. uvarum	4	341	ZP646/ZP646	13	0.85	0.283333	0.490748
S. uvarum	4	341	ZP646/ZP646	13	0	0.283333	0.490748
S. uvarum	4	341	ZP646/ZP646	13	0	0.283333	0.490748
S. uvarum	10	1094	GM14/CBS7001	11	83.62	87.6767	4.16922
S. uvarum	10	1094	GM14/CBS7001	11	91.95	87.6767	4.16922
S. uvarum	10	1094	GM14/CBS7001	11	87.46	87.6767	4.16922
S. uvarum	10	1095	DBVPG7787/CBS7001	11	76.36	79.82	3.38749
S. uvarum	10	1095	DBVPG7787/CBS7001	11	83.13	79.82	3.38749
S. uvarum	10	1095	DBVPG7787/CBS7001	11	79.97	79.82	3.38749
S. uvarum	10	1096	UCD61-137/CBS7001	11	78.42	83.7067	4.71577
S. uvarum	10	1096	UCD61-137/CBS7001	11	87.48	83.7067	4.71577
S. uvarum	10	1096	UCD61-137/CBS7001	11	85.22	83.7067	4.71577
S. uvarum	10	1097	yHCT78/CBS7001	12	92.53	94.2367	1.50816
S. uvarum	10	1097	yHCT78/CBS7001	12	94.79	94.2367	1.50816
S. uvarum	10	1097	yHCT78/CBS7001	12	95.39	94.2367	1.50816
S. uvarum	10	1098	ZP646/CBS7001	12	86.9	88.5667	1.55185
S. uvarum	10	1098	ZP646/CBS7001	12	89.97	88.5667	1.55185
S. uvarum	10	1098	ZP646/CBS7001	12	88.83	88.5667	1.55185
S. uvarum	10	1093	CBS7001/CBS7001	11	78.13	71.42	10.8098
S. uvarum	10	1093	CBS7001/CBS7001	11	77.18	71.42	10.8098
S. uvarum	10	1093	CBS7001/CBS7001	11	58.95	71.42	10.8098
S. uvarum	10	35	GM14/GM14	10	88.75	88.6333	0.185023
S. uvarum	10	35	GM14/GM14	10	88.73	88.6333	0.185023
S. uvarum	10	35	GM14/GM14	10	88.42	88.6333	0.185023
S. uvarum	10	347	yHCT78/yHCT78	11	98.01	98.15	0.277849
S. uvarum	10	347	yHCT78/yHCT78	11	97.97	98.15	0.277849
S. uvarum	10	347	yHCT78/yHCT78	11	98.47	98.15	0.277849
S. uvarum	10	341	ZP646/ZP646	11	63.76	65.9533	4.34697
S. uvarum	10	341	ZP646/ZP646	11	70.96	65.9533	4.34697
S. uvarum	10	341	ZP646/ZP646	11	63.14	65.9533	4.34697
S. uvarum	15	1094	GM14/CBS7001	11	98.7	98.0867	1.46936
S. uvarum	15	1094	GM14/CBS7001	11	96.41	98.0867	1.46936
S. uvarum	15	1094	GM14/CBS7001	11	99.15	98.0867	1.46936
S. uvarum	15	1095	DBVPG7787/CBS7001	11	95.71	93.47	2.18708
S. uvarum	15	1095	DBVPG7787/CBS7001	11	91.34	93.47	2.18708
S. uvarum	15	1095	DBVPG7787/CBS7001	11	93.36	93.47	2.18708
S. uvarum	15	1096	UCD61-137/CBS7001	11	86.89	85.5	3.95276
S. uvarum	15	1096	UCD61-137/CBS7001	11	81.04	85.5	3.95276
S. uvarum	15	1096	UCD61-137/CBS7001	11	88.57	85.5	3.95276
S. uvarum	15	1097	yHCT78/CBS7001	10	96.08	94.02	1.78628
S. uvarum	15	1097	yHCT78/CBS7001	10	92.9	94.02	1.78628
S. uvarum	15	1097	yHCT78/CBS7001	10	93.08	94.02	1.78628
S. uvarum	15	1098	ZP646/CBS7001	10	93.78	93.4533	1.85174
S. uvarum	15	1098	ZP646/CBS7001	10	95.12	93.4533	1.85174
S. uvarum	15	1098	ZP646/CBS7001	10	91.46	93.4533	1.85174
S. uvarum	15	1093	CBS7001/CBS7001	12	91.28	90.82	2.90742
S. uvarum	15	1093	CBS7001/CBS7001	12	87.71	90.82	2.90742
S. uvarum	15	1093	CBS7001/CBS7001	12	93.47	90.82	2.90742
S. uvarum	15	35	GM14/GM14	10	92.01	88.54	4.61689
S. uvarum	15	35	GM14/GM14	10	90.31	88.54	4.61689
S. uvarum	15	35	GM14/GM14	10	83.3	88.54	4.61689
S. uvarum	15	347	yHCT78/yHCT78	10	98.5	98.1867	0.362261
S. uvarum	15	347	yHCT78/yHCT78	10	98.27	98.1867	0.362261
S. uvarum	15	347	yHCT78/yHCT78	10	97.79	98.1867	0.362261
S. uvarum	15	341	ZP646/ZP646	10	80.37	81.1767	0.726659
S. uvarum	15	341	ZP646/ZP646	10	81.38	81.1767	0.726659
S. uvarum	15	341	ZP646/ZP646	10	81.78	81.1767	0.726659
S. uvarum	25	1094	GM14/CBS7001	11	86.78	83.6367	7.05163
S. uvarum	25	1094	GM14/CBS7001	11	75.56	83.6367	7.05163
S. uvarum	25	1094	GM14/CBS7001	11	88.57	83.6367	7.05163
S. uvarum	25	1095	DBVPG7787/CBS7001	11	75.11	69.4667	4.90088
S. uvarum	25	1095	DBVPG7787/CBS7001	11	67.01	69.4667	4.90088
S. uvarum	25	1095	DBVPG7787/CBS7001	11	66.28	69.4667	4.90088
S. uvarum	25	1096	UCD61-137/CBS7001	11	64.47	73.9067	8.50494
S. uvarum	25	1096	UCD61-137/CBS7001	11	76.27	73.9067	8.50494
S. uvarum	25	1096	UCD61-137/CBS7001	11	80.98	73.9067	8.50494
S. uvarum	25	1097	yHCT78/CBS7001	12	93.54	92.8867	0.585349
S. uvarum	25	1097	yHCT78/CBS7001	12	92.41	92.8867	0.585349
S. uvarum	25	1097	yHCT78/CBS7001	12	92.71	92.8867	0.585349
S. uvarum	25	1098	ZP646/CBS7001	12	82.49	83.7367	3.31097
S. uvarum	25	1098	ZP646/CBS7001	12	87.49	83.7367	3.31097
S. uvarum	25	1098	ZP646/CBS7001	12	81.23	83.7367	3.31097
S. uvarum	25	1093	CBS7001/CBS7001	12	84.65	78.3633	13.625
S. uvarum	25	1093	CBS7001/CBS7001	12	87.71	78.3633	13.625
S. uvarum	25	1093	CBS7001/CBS7001	12	62.73	78.3633	13.625
S. uvarum	25	35	GM14/GM14	10	47.75	45.57	4.14492
S. uvarum	25	35	GM14/GM14	10	40.79	45.57	4.14492
S. uvarum	25	35	GM14/GM14	10	48.17	45.57	4.14492
S. uvarum	25	347	yHCT78/yHCT78	10	98.14	97.13	1.00015
S. uvarum	25	347	yHCT78/yHCT78	10	96.14	97.13	1.00015
S. uvarum	25	347	yHCT78/yHCT78	10	97.11	97.13	1.00015
S. uvarum	25	341	ZP646/ZP646	10	37.25	37.68	9.08264
S. uvarum	25	341	ZP646/ZP646	10	28.82	37.68	9.08264
S. uvarum	25	341	ZP646/ZP646	10	46.97	37.68	9.08264
S. uvarum	30	1094	GM14/CBS7001	11	51.46	51.0667	7.13813
S. uvarum	30	1094	GM14/CBS7001	11	58	51.0667	7.13813
S. uvarum	30	1094	GM14/CBS7001	11	43.74	51.0667	7.13813
S. uvarum	30	1095	DBVPG7787/CBS7001	11	7.96	9.53667	1.72552
S. uvarum	30	1095	DBVPG7787/CBS7001	11	11.38	9.53667	1.72552
S. uvarum	30	1095	DBVPG7787/CBS7001	11	9.27	9.53667	1.72552
S. uvarum	30	1096	UCD61-137/CBS7001	11	46.84	44.11	5.58056
S. uvarum	30	1096	UCD61-137/CBS7001	11	37.69	44.11	5.58056
S. uvarum	30	1096	UCD61-137/CBS7001	11	47.8	44.11	5.58056
S. uvarum	30	1097	yHCT78/CBS7001	10	50.54	59.1167	7.62079
S. uvarum	30	1097	yHCT78/CBS7001	10	61.7	59.1167	7.62079
S. uvarum	30	1097	yHCT78/CBS7001	10	65.11	59.1167	7.62079
S. uvarum	30	1098	ZP646/CBS7001	11	40.87	26.8267	12.5695
S. uvarum	30	1098	ZP646/CBS7001	11	22.98	26.8267	12.5695
S. uvarum	30	1098	ZP646/CBS7001	11	16.63	26.8267	12.5695
S. uvarum	30	1093	CBS7001/CBS7001	12	70.76	72.43	8.71583
S. uvarum	30	1093	CBS7001/CBS7001	12	81.86	72.43	8.71583
S. uvarum	30	1093	CBS7001/CBS7001	12	64.67	72.43	8.71583
S. uvarum	30	35	GM14/GM14	10	11.47	12.31	1.96929
S. uvarum	30	35	GM14/GM14	10	10.9	12.31	1.96929
S. uvarum	30	35	GM14/GM14	10	14.56	12.31	1.96929
S. uvarum	30	347	yHCT78/yHCT78	10	75.92	74.9333	0.899185
S. uvarum	30	347	yHCT78/yHCT78	10	74.72	74.9333	0.899185
S. uvarum	30	347	yHCT78/yHCT78	10	74.16	74.9333	0.899185
S. uvarum	30	341	ZP646/ZP646	10	10.23	11.4833	1.44905
S. uvarum	30	341	ZP646/ZP646	10	13.07	11.4833	1.44905
S. uvarum	30	341	ZP646/ZP646	10	11.15	11.4833	1.44905
S. uvarum	37	1094	GM14/CBS7001	11	0	0	0
S. uvarum	37	1094	GM14/CBS7001	11	0	0	0
S. uvarum	37	1094	GM14/CBS7001	11	0	0	0
S. uvarum	37	1095	DBVPG7787/CBS7001	11	0	0	0
S. uvarum	37	1095	DBVPG7787/CBS7001	11	0	0	0
S. uvarum	37	1095	DBVPG7787/CBS7001	11	0	0	0
S. uvarum	37	1096	UCD61-137/CBS7001	11	0.95	1.59333	0.765528
S. uvarum	37	1096	UCD61-137/CBS7001	11	2.44	1.59333	0.765528
S. uvarum	37	1096	UCD61-137/CBS7001	11	1.39	1.59333	0.765528
S. uvarum	37	1097	yHCT78/CBS7001	12	0	0	0
S. uvarum	37	1097	yHCT78/CBS7001	12	0	0	0
S. uvarum	37	1097	yHCT78/CBS7001	12	0	0	0
S. uvarum	37	1098	ZP646/CBS7001	13	0	0	0
S. uvarum	37	1098	ZP646/CBS7001	13	0	0	0
S. uvarum	37	1098	ZP646/CBS7001	13	0	0	0
S. uvarum	37	1093	CBS7001/CBS7001	11	0	0	0
S. uvarum	37	1093	CBS7001/CBS7001	11	0	0	0
S. uvarum	37	1093	CBS7001/CBS7001	11	0	0	0
S. uvarum	37	35	GM14/GM14	10	0	0.143333	0.248261
S. uvarum	37	35	GM14/GM14	10	0	0.143333	0.248261
S. uvarum	37	35	GM14/GM14	10	0.43	0.143333	0.248261
S. uvarum	37	347	yHCT78/yHCT78	10	0	0.273333	0.473427
S. uvarum	37	347	yHCT78/yHCT78	10	0.82	0.273333	0.473427
S. uvarum	37	347	yHCT78/yHCT78	10	0	0.273333	0.473427
S. uvarum	37	341	ZP646/ZP646	10	0	1.57333	1.41454
S. uvarum	37	341	ZP646/ZP646	10	1.98	1.57333	1.41454
S. uvarum	37	341	ZP646/ZP646	10	2.74	1.57333	1.41454

## Sheet: S8. Sporulation Efficiency in L
Species	Temperature	yCSH Strain #	Genotype	Day Measure Taken	Sporulation Efficiency (%)	Average Sporulation Efficiency (%)	Std. Dev
S. uvarum	10	1093	CBS7001/CBS7001	10	89.69	90.3233	0.762714
S. uvarum	10	1093	CBS7001/CBS7001	10	91.17	90.3233	0.762714
S. uvarum	10	1093	CBS7001/CBS7001	10	90.11	90.3233	0.762714
S. uvarum	15	1093	CBS7001/CBS7001	10	90.02	90.6633	1.17543
S. uvarum	15	1093	CBS7001/CBS7001	10	92.02	90.6633	1.17543
S. uvarum	15	1093	CBS7001/CBS7001	10	89.95	90.6633	1.17543
S. uvarum	25	1093	CBS7001/CBS7001	10	81.78	77.7833	3.90823
S. uvarum	25	1093	CBS7001/CBS7001	10	73.97	77.7833	3.90823
S. uvarum	25	1093	CBS7001/CBS7001	10	77.6	77.7833	3.90823
S. uvarum	30	1093	CBS7001/CBS7001	10	5.01	5.77	2.64326
S. uvarum	30	1093	CBS7001/CBS7001	10	8.71	5.77	2.64326
S. uvarum	30	1093	CBS7001/CBS7001	10	3.59	5.77	2.64326
S. cerevisiae	10	1034	SK1/SK1	10	80.57	80.6233	1.45074
S. cerevisiae	10	1034	SK1/SK1	10	82.1	80.6233	1.45074
S. cerevisiae	10	1034	SK1/SK1	10	79.2	80.6233	1.45074
S. cerevisiae	15	1034	SK1/SK1	10	82.85	86.4833	3.31085
S. cerevisiae	15	1034	SK1/SK1	10	89.33	86.4833	3.31085
S. cerevisiae	15	1034	SK1/SK1	10	87.27	86.4833	3.31085
S. cerevisiae	25	1034	SK1/SK1	10	88.82	89.5333	0.956312
S. cerevisiae	25	1034	SK1/SK1	10	90.62	89.5333	0.956312
S. cerevisiae	25	1034	SK1/SK1	10	89.16	89.5333	0.956312
S. cerevisiae	30	1034	SK1/SK1	10	81.85	78.4733	3.84401
S. cerevisiae	30	1034	SK1/SK1	10	74.29	78.4733	3.84401
S. cerevisiae	30	1034	SK1/SK1	10	79.28	78.4733	3.84401
S. cerevisiae	37	1034	SK1/SK1	10	3.45	5.76667	2.79432
S. cerevisiae	37	1034	SK1/SK1	10	8.87	5.76667	2.79432
S. cerevisiae	37	1034	SK1/SK1	10	4.98	5.76667	2.79432

## Sheet: S9. S. cerevisiae Spore Viabili
Species	Temperature	yCSH Strain #	Genotype	Viable	Non-Viable	Total Plated	Spore Viability (%)
S. cerevisiae	10	1034	SK1/SK1	93	3	96	96.88
S. cerevisiae	10	1039	UWOPS83_787_3/SK1	44	52	96	45.83
S. cerevisiae	10	1036	DBVPG1106/SK1	59	25	84	70.24
S. cerevisiae	10	1148	DBVPG1106/DBVPG1106	48	48	96	50
S. cerevisiae	10	1153	DBVPG6044/DBVPG6044	90	6	96	93.75
S. cerevisiae	10	1151	Y12/Y12	NA	NA	NA	NA
S. cerevisiae	30	1034	SK1/SK1	92	4	96	95.83
S. cerevisiae	30	1039	UWOPS83_787_3/SK1	22	74	96	22.92
S. cerevisiae	30	1036	DBVPG1106/SK1	81	15	96	84.38
S. cerevisiae	30	1148	DBVPG1106/DBVPG1106	45	51	96	46.88
S. cerevisiae	30	1153	DBVPG6044/DBVPG6044	91	5	96	94.79
S. cerevisiae	30	1151	Y12/Y12	53	43	96	55.21
S. cerevisiae	37	1034	SK1/SK1	96	0	96	100
S. cerevisiae	37	1039	UWOPS83_787_3/SK1	22	74	96	22.92
S. cerevisiae	37	1036	DBVPG1106/SK1	81	15	96	84.38
S. cerevisiae	37	1148	DBVPG1106/DBVPG1106	NA	NA	NA	NA
S. cerevisiae	37	1153	DBVPG6044/DBVPG6044	96	0	96	100
S. cerevisiae	37	1151	Y12/Y12	NA	NA	NA	NA

## Sheet: S10. S.cerevisiae SV Fishers Ex
Species	Genotype	Initial p-value	Post-hoc p	Post-hoc p-adj (Benjamini–Hochberg FDR method)	Post- hoc p-adj significance
S.cerevisiae	SK1/SK1	0.168	--	–	–
S.cerevisiae	UWOPS83_787_3/SK1	0.0005147	10-30: 0.00133 10-37: 0.00133 30-37: 1	10-30: 0.002 10-37: 0.002 30-37: 1	10-30: ** 10-37: ** 30-37: ns
S.cerevisiae	DBVPG1106/SK1	0.03426	10-30: 0.0306 10-37: 0.0306 30-37: 1	10-30: 0.0459 10-37: 0.0459 30-37: 1	10-30: * 10-37: * 30-37: ns
S.cerevisiae	DBVPG1106/DBVPG1106	0.7728 (10-30 only)	–	–	–
S.cerevisiae	DBVPG6044/DBVPG6044	0.03295	10-30: 1 10-37: 0.0288 30-37: 0.0593	10-30: 1 10-37: 0.0864 30-37: 0.089	10-30: ns 10-37: ns 30-37: ns

[truncated: 4 more sheets: S11. S. uvarum Spore Viability, S.12 S.uvarum SV Fishers Exact , S13. S. cerevisiae Recombinatio, S14. S. uvarum Recombination Ra]
